# Supplementary material for: ﻿Two new species of Parastagonospora and a new species of Phaeoseptoriella (Phaeosphaeriaceae, Pleosporales) from grasslands in Yunnan Province, China
Source: MycoKeys. 2024 Oct 10;109:239–63. doi: 10.3897/mycokeys.109.134136 (PMC11487144; doi:10.3897/mycokeys.109.134136)
Supplement: XML Treatment for Parastagonospora yunnanensis [file mycokeys.109.134136-treatment1.xml]

<!DOCTYPE tp:taxon-treatment
  PUBLIC "-//TaxonX//DTD Taxonomic Treatment Publishing DTD v0 20100105//EN" "tax-treatment-NSO.dtd">
<tp:taxon-treatment xmlns:tp="http://www.plazi.org/taxpub"><tp:treatment-meta><kwd-group><label>Taxon classification</label><kwd>
                <named-content content-type="kingdom">Fungi</named-content>
              </kwd><kwd>
                <named-content content-type="order">Pleosporales</named-content>
              </kwd><kwd>
                <named-content content-type="family">Phaeosphaeriaceae</named-content>
              </kwd></kwd-group><mixed-citation publication-type="journal"><person-group><name><surname>Gao</surname><given-names>Ying</given-names></name><name><surname>Zhong</surname><given-names>Tingfang</given-names></name><name><surname>Eungwanichayapant</surname><given-names>Prapassorn Damrongkool</given-names></name><name><surname>Jayawardena</surname><given-names>Ruvishika S.</given-names></name><name><surname>Hyde</surname><given-names>Kevin D.</given-names></name><name><surname>Faraj</surname><given-names>Turki Kh.</given-names></name><name><surname>Wanasinghe</surname><given-names>Dhanushka N.</given-names></name><name><surname>Gui</surname><given-names>Heng</given-names></name></person-group><article-title>﻿Two new species of <italic><tp:taxon-name><tp:taxon-name-part taxon-name-part-type="genus" reg="Parastagonospora">Parastagonospora</tp:taxon-name-part></tp:taxon-name></italic> and a new species of <italic><tp:taxon-name><tp:taxon-name-part taxon-name-part-type="genus" reg="Phaeoseptoriella">Phaeoseptoriella</tp:taxon-name-part></tp:taxon-name></italic> (<tp:taxon-name><tp:taxon-name-part taxon-name-part-type="family">Phaeosphaeriaceae</tp:taxon-name-part></tp:taxon-name>, <tp:taxon-name><tp:taxon-name-part taxon-name-part-type="order">Pleosporales</tp:taxon-name-part></tp:taxon-name>) from grasslands in Yunnan Province, China</article-title><source>MycoKeys</source><day>10</day><month>10</month><year>2024</year><volume>109</volume><fpage>239</fpage><lpage>263</lpage><pub-id pub-id-type="doi">10.3897/mycokeys.109.134136</pub-id></mixed-citation></tp:treatment-meta><tp:nomenclature><label>﻿</label><tp:taxon-name>
              <object-id xmlns:xlink="http://www.w3.org/1999/xlink" content-type="arpha" xlink:type="simple">249C7016-9A4F-5429-8E7E-98B6C065A69C</object-id>
              <tp:taxon-name-part taxon-name-part-type="genus" reg="Parastagonospora">Parastagonospora</tp:taxon-name-part>
              <tp:taxon-name-part taxon-name-part-type="species" reg="yunnanensis">yunnanensis</tp:taxon-name-part>
              <object-id xmlns:xlink="http://www.w3.org/1999/xlink" xlink:type="simple">Index Fungorum: IF902468</object-id>
              <object-id xmlns:xlink="http://www.w3.org/1999/xlink" xlink:type="simple">Facesoffungi Number: FoF16258</object-id>
            </tp:taxon-name><tp:taxon-authority>Y. Gao, H. Gui &amp; K.D. Hyde</tp:taxon-authority><tp:taxon-status xmlns:xlink="http://www.w3.org/1999/xlink" xlink:type="simple">sp. nov.</tp:taxon-status><xref ref-type="fig" rid="F2">Fig. 2</xref></tp:nomenclature><tp:treatment-sec sec-type="etymology" id="SECID0EMVDI"><title>Etymology.</title><p>The specific epithet “yunnanensis” refers to Yunnan Province, where the holotype was collected.</p></tp:treatment-sec><tp:treatment-sec sec-type="Holotype" id="SECID0E2VDI"><title>Holotype.</title><p><abbrev xmlns:xlink="http://www.w3.org/1999/xlink" content-type="institution" xlink:title="Kunming Institute of Botany Academia Sinica" id="ABBRID0EBWDI" xlink:type="simple">HKAS</abbrev> 128771.</p></tp:treatment-sec><tp:treatment-sec sec-type="description" id="SECID0EGWDI"><title>Description.</title><p>Saprobic on decaying stem of <italic><tp:taxon-name><tp:taxon-name-part taxon-name-part-type="genus" reg="Lolium">Lolium</tp:taxon-name-part><tp:taxon-name-part taxon-name-part-type="species" reg="perenne">perenne</tp:taxon-name-part></tp:taxon-name></italic> (<tp:taxon-name><tp:taxon-name-part taxon-name-part-type="family">Poaceae</tp:taxon-name-part></tp:taxon-name>). <bold><italic>Sexual morph</italic></bold>: Undetermined. <bold><italic>Asexual morph</italic>: <italic>Conidiomata</italic></bold> 35–45 µm high, 120–140 μm diam. (x– = 40.6 × 132.7 μm, n = 10), solitary, flattened, subglobose to irregular oval, brown to dark brown spots, immersed in the epidermis of the host, ostiolate. <bold><italic>Conidiomata wall</italic></bold> 4–13 µm wide (x– = 9 μm, n = 25), composed of brown cells of textura angularis, with an inner layer comprising hyaline cells. <bold><italic>Conidiogenous cells</italic></bold> (3.2–)3.5–4.7(–5.3) × (3.4–)4–5.3(–6.1) μm (x– = 4 ± 0.57 × 4.77 ± 0.59 μm, n = 30), hyaline, ampulliform or globose to subglobose, smooth-walled. <bold><italic>Conidia</italic></bold> (16.2–)18–20(–20.4) × (3–)3.2–3.7(–4) μm (x– = 19 ± 1.1 × 3.4 ± 0.24 μm, n = 35), hyaline, 0–1-septate, cylindrical to subcylindrical, rounded at apex, slightly truncate at base, guttulate, smooth-walled.</p></tp:treatment-sec><tp:treatment-sec sec-type="description" id="SECID0EWXDI"><title>Culture characteristics.</title><p><italic>Conidia</italic> germinated on PDA within 24 hours, and a germ tube was initially produced from the ends of the conidia. <italic>Colonies on PDA</italic> reaching 20 mm in 3 weeks at room temperature (25–27 °C), regular, floccose, white from the above and light grey from the centre and below, smooth with a filamentous edge.</p><fig id="F2" position="float" orientation="portrait"><object-id xmlns:xlink="http://www.w3.org/1999/xlink" content-type="doi" xlink:type="simple">10.3897/mycokeys.109.134136.figure2</object-id><object-id xmlns:xlink="http://www.w3.org/1999/xlink" content-type="arpha" xlink:type="simple">B7F4A94E-BABC-5A2E-9782-EBFD78B44643</object-id><label>Figure 2.</label><caption><p>Asexual morph of <italic><tp:taxon-name><tp:taxon-name-part taxon-name-part-type="genus" reg="Parastagonospora">Parastagonospora</tp:taxon-name-part><tp:taxon-name-part taxon-name-part-type="species" reg="yunnanensis">yunnanensis</tp:taxon-name-part></tp:taxon-name></italic> (<abbrev xmlns:xlink="http://www.w3.org/1999/xlink" content-type="institution" xlink:title="Kunming Institute of Botany Academia Sinica" id="ABBRID0ETYDI" xlink:type="simple">HKAS</abbrev> 128771, holotype) on a dead stalk of <italic><tp:taxon-name><tp:taxon-name-part taxon-name-part-type="genus" reg="Lolium">Lolium</tp:taxon-name-part><tp:taxon-name-part taxon-name-part-type="species" reg="perenne">perenne</tp:taxon-name-part></tp:taxon-name></italic><bold>a, b</bold> conidiomata on the host <bold>c, d</bold> vertical section of conidiomata <bold>e</bold> conidioma wall <bold>f–h</bold> conidiogenous cells arise from the wall and develop conidia <bold>i–l</bold> conidia <bold>m</bold> germinating conidium <bold>n</bold> cultures on PDA from above <bold>o</bold> cultures on PDA from the reverse. Scale bars: 30 μm (<bold>c, d</bold>); 10 μm (<bold>e, h–m</bold>); 5 μm (<bold>f, g</bold>).</p></caption><graphic xmlns:xlink="http://www.w3.org/1999/xlink" xlink:href="mycokeys-109-239-g002.jpg" position="float" orientation="portrait" xlink:type="simple" id="oo_1151455.jpg"><uri content-type="original_file" xlink:type="simple">https://binary.pensoft.net/fig/1151455</uri></graphic></fig></tp:treatment-sec><tp:treatment-sec sec-type="material" id="SECID0EQ1DI"><title>Material examined.</title><p>China • Yunnan Province, Zhaotong City, (<named-content xmlns:xlink="http://www.w3.org/1999/xlink" content-type="dwc:verbatimCoordinates" xlink:type="simple"><named-content content-type="geo-json" specific-use="{&#34;type&#34;:&#34;Point&#34;,&#34;coordinates&#34;:[103.148056,26.944167]}" id="NCID0EZ1DI" xlink:type="simple">26°56'39"N, 103°8'53"E</named-content></named-content>), on a decaying stem of <italic><tp:taxon-name><tp:taxon-name-part taxon-name-part-type="genus" reg="Lolium">Lolium</tp:taxon-name-part><tp:taxon-name-part taxon-name-part-type="species" reg="perenne">perenne</tp:taxon-name-part></tp:taxon-name></italic> (<tp:taxon-name><tp:taxon-name-part taxon-name-part-type="family">Poaceae</tp:taxon-name-part></tp:taxon-name>), 25 August 2022, Ying Gao, QG69A (<abbrev xmlns:xlink="http://www.w3.org/1999/xlink" content-type="institution" xlink:title="Kunming Institute of Botany Academia Sinica" id="ABBRID0EO2DI" xlink:type="simple">HKAS</abbrev> 128771, holotype), ex-type (<abbrev xmlns:xlink="http://www.w3.org/1999/xlink" content-type="institution" xlink:title="China General Microbiological Culture Collection Center" id="ABBRID0ET2DI" xlink:type="simple">CGMCC</abbrev> 3.24527) • <italic>ibid.</italic> QG69B (<abbrev xmlns:xlink="http://www.w3.org/1999/xlink" content-type="institution" xlink:title="Kunming Institute of Botany Academia Sinica" id="ABBRID0E12DI" xlink:type="simple">HKAS</abbrev> 128772, paratype), ex-paratype (<abbrev xmlns:xlink="http://www.w3.org/1999/xlink" content-type="institution" xlink:title="China General Microbiological Culture Collection Center" id="ABBRID0E62DI" xlink:type="simple">CGMCC</abbrev> 3.24528) • <italic>ibid</italic>. QG71A (<abbrev xmlns:xlink="http://www.w3.org/1999/xlink" content-type="institution" xlink:title="Kunming Institute of Botany Academia Sinica" id="ABBRID0EG3DI" xlink:type="simple">HKAS</abbrev> 128773), culture (<abbrev xmlns:xlink="http://www.w3.org/1999/xlink" content-type="institution" xlink:title="China General Microbiological Culture Collection Center" id="ABBRID0EL3DI" xlink:type="simple">CGMCC</abbrev> 3.24529) • <italic>ibid</italic>. QG71B (<abbrev xmlns:xlink="http://www.w3.org/1999/xlink" content-type="institution" xlink:title="Kunming Institute of Botany Academia Sinica" id="ABBRID0ES3DI" xlink:type="simple">HKAS</abbrev> 128774), living culture (<abbrev xmlns:xlink="http://www.w3.org/1999/xlink" content-type="institution" xlink:title="China General Microbiological Culture Collection Center" id="ABBRID0EX3DI" xlink:type="simple">CGMCC</abbrev> 3.24530); <italic>ibid.</italic> • Qujing City, (<named-content xmlns:xlink="http://www.w3.org/1999/xlink" content-type="dwc:verbatimCoordinates" xlink:type="simple"><named-content content-type="geo-json" specific-use="{&#34;type&#34;:&#34;Point&#34;,&#34;coordinates&#34;:[103.236944,26.358611]}" id="NCID0EB4DI" xlink:type="simple">26°21'31"N, 103°14'13"E</named-content></named-content>), on a decaying stem of <italic><tp:taxon-name><tp:taxon-name-part taxon-name-part-type="genus" reg="Lolium">Lolium</tp:taxon-name-part><tp:taxon-name-part taxon-name-part-type="species" reg="perenne">perenne</tp:taxon-name-part></tp:taxon-name></italic> (<tp:taxon-name><tp:taxon-name-part taxon-name-part-type="family">Poaceae</tp:taxon-name-part></tp:taxon-name>), 27 August 2022, Ying Gao, QG19A (<abbrev xmlns:xlink="http://www.w3.org/1999/xlink" content-type="institution" xlink:title="Kunming Institute of Botany Academia Sinica" id="ABBRID0EW4DI" xlink:type="simple">HKAS</abbrev> 128799), living culture (<abbrev xmlns:xlink="http://www.w3.org/1999/xlink" content-type="institution" xlink:title="China General Microbiological Culture Collection Center" id="ABBRID0E24DI" xlink:type="simple">CGMCC</abbrev> 3.24511) • <italic>ibid</italic>. QG19B (<abbrev xmlns:xlink="http://www.w3.org/1999/xlink" content-type="institution" xlink:title="Kunming Institute of Botany Academia Sinica" id="ABBRID0EC5DI" xlink:type="simple">HKAS</abbrev> 128800), living culture (<abbrev xmlns:xlink="http://www.w3.org/1999/xlink" content-type="institution" xlink:title="China General Microbiological Culture Collection Center" id="ABBRID0EH5DI" xlink:type="simple">CGMCC</abbrev> 3.24512).</p></tp:treatment-sec><tp:treatment-sec sec-type="notes" id="SECID0EM5DI"><title>Notes.</title><p><italic><tp:taxon-name><tp:taxon-name-part taxon-name-part-type="genus" reg="Parastagonospora">Parastagonospora</tp:taxon-name-part><tp:taxon-name-part taxon-name-part-type="species" reg="yunnanensis">yunnanensis</tp:taxon-name-part></tp:taxon-name></italic> is introduced as a new species based on its distinct morphology and phylogenetic analysis of combined SSU, LSU, ITS, <italic>tef1-α</italic>, and <italic>rpb2</italic> datasets. We have collected six isolates of this fungus from both the Qujing and Zhaotong regions. <italic><tp:taxon-name><tp:taxon-name-part taxon-name-part-type="genus" reg="Parastagonospora">Parastagonospora</tp:taxon-name-part><tp:taxon-name-part taxon-name-part-type="species" reg="yunnanensis">yunnanensis</tp:taxon-name-part></tp:taxon-name></italic> is phylogenetically related to <italic><tp:taxon-name><tp:taxon-name-part taxon-name-part-type="genus" reg="Parastagonospora">Parastagonospora</tp:taxon-name-part><tp:taxon-name-part taxon-name-part-type="species" reg="elymi">elymi</tp:taxon-name-part></tp:taxon-name></italic> (KUMCC 16-0125). <italic><tp:taxon-name><tp:taxon-name-part taxon-name-part-type="genus" reg="Parastagonospora">Parastagonospora</tp:taxon-name-part><tp:taxon-name-part taxon-name-part-type="species" reg="elymi">elymi</tp:taxon-name-part></tp:taxon-name></italic> was introduced as a saprobic fungus from <italic><tp:taxon-name><tp:taxon-name-part taxon-name-part-type="genus" reg="Elymus">Elymus</tp:taxon-name-part><tp:taxon-name-part taxon-name-part-type="species" reg="repens">repens</tp:taxon-name-part></tp:taxon-name></italic> in Russia, the asexual morph of <italic><tp:taxon-name><tp:taxon-name-part taxon-name-part-type="genus" reg="Parastagonospora">Parastagonospora</tp:taxon-name-part><tp:taxon-name-part taxon-name-part-type="species" reg="elymi">elymi</tp:taxon-name-part></tp:taxon-name></italic> has not been determined (<xref ref-type="bibr" rid="B20">Goonasekara et al. 2019</xref>). In addition, the ITS pairwise nucleotide comparison of these species showed 18/497 bp differences (3.62%, with 2 gaps), the comparison of base pairs in LSU showed 0.36% differences (3/834 bp, without gaps), SSU, <italic>tef1-α</italic>, <italic>and rpb2</italic> of <italic><tp:taxon-name><tp:taxon-name-part taxon-name-part-type="genus" reg="Parastagonospora">Parastagonospora</tp:taxon-name-part><tp:taxon-name-part taxon-name-part-type="species" reg="elymi">elymi</tp:taxon-name-part></tp:taxon-name></italic> were not provided.</p></tp:treatment-sec><ref-list><ref id="B20"><mixed-citation xmlns:xlink="http://www.w3.org/1999/xlink" xlink:type="simple"><person-group><name name-style="western"><surname>Goonasekara</surname><given-names>ID</given-names></name><name name-style="western"><surname>Camporesi</surname><given-names>E</given-names></name><name name-style="western"><surname>Bulgakov</surname><given-names>TS</given-names></name><name name-style="western"><surname>Phookamsak</surname><given-names>R</given-names></name><name name-style="western"><surname>Jayawardena</surname><given-names>RS</given-names></name><name name-style="western"><surname>Saichana</surname><given-names>N</given-names></name><name name-style="western"><surname>McKenzie</surname><given-names>EHC</given-names></name></person-group> (<year>2019</year>) <article-title>Two novel species of <italic><tp:taxon-name><tp:taxon-name-part taxon-name-part-type="genus">Parastagonospora</tp:taxon-name-part></tp:taxon-name></italic> (<tp:taxon-name><tp:taxon-name-part taxon-name-part-type="family">Phaeosphaeriaceae</tp:taxon-name-part></tp:taxon-name>, <tp:taxon-name><tp:taxon-name-part taxon-name-part-type="order">Pleosporales</tp:taxon-name-part></tp:taxon-name>) on grasses from Italy and Russia.</article-title><source>Asian Journal of Mycology</source><volume>2</volume>(<issue>1</issue>): <fpage>170</fpage>–<lpage>182</lpage>. <ext-link xlink:href="10.5943/ajom/2/1/8" ext-link-type="doi" xlink:type="simple">https://doi.org/10.5943/ajom/2/1/8</ext-link></mixed-citation></ref></ref-list></tp:taxon-treatment>
