# Supplementary material for: ﻿Two new species of Parastagonospora and a new species of Phaeoseptoriella (Phaeosphaeriaceae, Pleosporales) from grasslands in Yunnan Province, China
Source: MycoKeys. 2024 Oct 10;109:239–63. doi: 10.3897/mycokeys.109.134136 (PMC11487144; doi:10.3897/mycokeys.109.134136)
Supplement: XML Treatment for Parastagonospora zhaotongensis [file mycokeys.109.134136-treatment2.xml]

<!DOCTYPE tp:taxon-treatment
  PUBLIC "-//TaxonX//DTD Taxonomic Treatment Publishing DTD v0 20100105//EN" "tax-treatment-NSO.dtd">
<tp:taxon-treatment xmlns:tp="http://www.plazi.org/taxpub"><tp:treatment-meta><kwd-group><label>Taxon classification</label><kwd>
                <named-content content-type="kingdom">Fungi</named-content>
              </kwd><kwd>
                <named-content content-type="order">Pleosporales</named-content>
              </kwd><kwd>
                <named-content content-type="family">Phaeosphaeriaceae</named-content>
              </kwd></kwd-group><mixed-citation publication-type="journal"><person-group><name><surname>Gao</surname><given-names>Ying</given-names></name><name><surname>Zhong</surname><given-names>Tingfang</given-names></name><name><surname>Eungwanichayapant</surname><given-names>Prapassorn Damrongkool</given-names></name><name><surname>Jayawardena</surname><given-names>Ruvishika S.</given-names></name><name><surname>Hyde</surname><given-names>Kevin D.</given-names></name><name><surname>Faraj</surname><given-names>Turki Kh.</given-names></name><name><surname>Wanasinghe</surname><given-names>Dhanushka N.</given-names></name><name><surname>Gui</surname><given-names>Heng</given-names></name></person-group><article-title>﻿Two new species of <italic><tp:taxon-name><tp:taxon-name-part taxon-name-part-type="genus" reg="Parastagonospora">Parastagonospora</tp:taxon-name-part></tp:taxon-name></italic> and a new species of <italic><tp:taxon-name><tp:taxon-name-part taxon-name-part-type="genus" reg="Phaeoseptoriella">Phaeoseptoriella</tp:taxon-name-part></tp:taxon-name></italic> (<tp:taxon-name><tp:taxon-name-part taxon-name-part-type="family">Phaeosphaeriaceae</tp:taxon-name-part></tp:taxon-name>, <tp:taxon-name><tp:taxon-name-part taxon-name-part-type="order">Pleosporales</tp:taxon-name-part></tp:taxon-name>) from grasslands in Yunnan Province, China</article-title><source>MycoKeys</source><day>10</day><month>10</month><year>2024</year><volume>109</volume><fpage>239</fpage><lpage>263</lpage><pub-id pub-id-type="doi">10.3897/mycokeys.109.134136</pub-id></mixed-citation></tp:treatment-meta><tp:nomenclature><label>﻿</label><tp:taxon-name>
              <object-id xmlns:xlink="http://www.w3.org/1999/xlink" content-type="arpha" xlink:type="simple">C80654EA-E062-5F6A-874C-F9742BCB1737</object-id>
              <tp:taxon-name-part taxon-name-part-type="genus" reg="Parastagonospora">Parastagonospora</tp:taxon-name-part>
              <tp:taxon-name-part taxon-name-part-type="species" reg="zhaotongensis">zhaotongensis</tp:taxon-name-part>
              <object-id xmlns:xlink="http://www.w3.org/1999/xlink" xlink:type="simple">Index Fungorum: IF902469</object-id>
              <object-id xmlns:xlink="http://www.w3.org/1999/xlink" xlink:type="simple">Facesoffungi Number: FoF16259</object-id>
            </tp:taxon-name><tp:taxon-authority>Y. Gao, H. Gui &amp; K.D. Hyde</tp:taxon-authority><tp:taxon-status xmlns:xlink="http://www.w3.org/1999/xlink" xlink:type="simple">sp. nov.</tp:taxon-status><xref ref-type="fig" rid="F3">Fig. 3</xref></tp:nomenclature><tp:treatment-sec sec-type="etymology" id="SECID0E3CAK"><title>Etymology.</title><p>The specific epithet “zhaotongensis” refers to Zhaotong City, where the holotype was collected.</p></tp:treatment-sec><tp:treatment-sec sec-type="Holotype" id="SECID0ELDAK"><title>Holotype.</title><p><abbrev xmlns:xlink="http://www.w3.org/1999/xlink" content-type="institution" xlink:title="Kunming Institute of Botany Academia Sinica" id="ABBRID0ERDAK" xlink:type="simple">HKAS</abbrev> 132983.</p></tp:treatment-sec><tp:treatment-sec sec-type="description" id="SECID0EWDAK"><title>Description.</title><p>Saprobic on decaying stem of <italic><tp:taxon-name><tp:taxon-name-part taxon-name-part-type="genus" reg="Dactylis">Dactylis</tp:taxon-name-part><tp:taxon-name-part taxon-name-part-type="species" reg="glomerata">glomerata</tp:taxon-name-part></tp:taxon-name></italic> (<tp:taxon-name><tp:taxon-name-part taxon-name-part-type="family">Poaceae</tp:taxon-name-part></tp:taxon-name>). <bold><italic>Sexual morph</italic></bold>: Undetermined. <bold><italic>Asexual morph</italic>: <italic>Conidiomata</italic></bold> 70–85 μm high × 80–110 μm diam (x– = 76 × 94 μm, n = 10) 80–110 μm diam × 70–85 μm high (x– = 94 × 76 μm, n = 10), flattened, solitary, immersed in the epidermis of the host, globose to subglobose, brown to dark brown spots. <bold><italic>Conidiomatal wall</italic></bold> 5–13 µm wide (x– = 8 μm, n = 30), thin wall, 2–3 layered, composed of pale brown cells of textura angularis, with inner layer comprising hyaline cells. <bold><italic>Conidiogenous cells</italic></bold> (3.5–)4.5–6(–6.5) × (3–)4–5.5(–6) μm (x– = 5.5 ± 0.74 × 5 ± 0.77 μm, n = 20), hyaline, globose to subglobose, smooth-walled. <bold><italic>Conidia</italic></bold> (22–)25–30(–32)× (2.7–)3–3.4(–3.7) μm (x– = 28 ± 2.45 × 3.3 ± 0.21 μm, n = 35), hyaline, 0–3-septate, cylindrical to subcylindrical, smooth-walled, rounded at apex, slightly truncate at base, guttulate.</p><fig id="F3" position="float" orientation="portrait"><object-id xmlns:xlink="http://www.w3.org/1999/xlink" content-type="doi" xlink:type="simple">10.3897/mycokeys.109.134136.figure3</object-id><object-id xmlns:xlink="http://www.w3.org/1999/xlink" content-type="arpha" xlink:type="simple">787F43BE-000E-5A9B-B797-82A0C806A913</object-id><label>Figure 3.</label><caption><p>Asexual morph of <italic><tp:taxon-name><tp:taxon-name-part taxon-name-part-type="genus" reg="Parastagonospora">Parastagonospora</tp:taxon-name-part><tp:taxon-name-part taxon-name-part-type="species" reg="zhaotongensis">zhaotongensis</tp:taxon-name-part></tp:taxon-name></italic> (<abbrev xmlns:xlink="http://www.w3.org/1999/xlink" content-type="institution" xlink:title="Kunming Institute of Botany Academia Sinica" id="ABBRID0ECGAK" xlink:type="simple">HKAS</abbrev> 132983, holotype) on a dead stalk of <italic><tp:taxon-name><tp:taxon-name-part taxon-name-part-type="genus" reg="Dactylis">Dactylis</tp:taxon-name-part><tp:taxon-name-part taxon-name-part-type="species" reg="glomerata">glomerata</tp:taxon-name-part></tp:taxon-name></italic><bold>a, b</bold> conidiomata on the host <bold>c</bold> vertical section of conidioma <bold>d</bold> conidioma wall <bold>e</bold> conidiogenous cells arise from the wall and develop conidia <bold>f</bold> conidia <bold>g</bold> germinating conidium <bold>h</bold> cultures on PDA from above and reverse. Scale bars: 30 μm (<bold>c</bold>); 15 μm (<bold>d</bold>); 10 μm (<bold>e–g</bold>).</p></caption><graphic xmlns:xlink="http://www.w3.org/1999/xlink" xlink:href="mycokeys-109-239-g003.jpg" position="float" orientation="portrait" xlink:type="simple" id="oo_1151456.jpg"><uri content-type="original_file" xlink:type="simple">https://binary.pensoft.net/fig/1151456</uri></graphic></fig></tp:treatment-sec><tp:treatment-sec sec-type="description" id="SECID0E4HAK"><title>Culture characteristics.</title><p>Colonies on PDA, reaching 20–25 mm diam., after three weeks at 25–27 °C, with circular, floccose, white from the above and in reverse pale yellow.</p></tp:treatment-sec><tp:treatment-sec sec-type="material" id="SECID0ECIAK"><title>Material examined.</title><p>China • Yunnan Province, Qujing City (<named-content xmlns:xlink="http://www.w3.org/1999/xlink" content-type="dwc:verbatimCoordinates" xlink:type="simple"><named-content content-type="geo-json" specific-use="{&#34;type&#34;:&#34;Point&#34;,&#34;coordinates&#34;:[103.258056,26.627222]}" id="NCID0ELIAK" xlink:type="simple">26°37'38"N, 103°15'29"E</named-content></named-content>), on decaying stem of <italic><tp:taxon-name><tp:taxon-name-part taxon-name-part-type="genus" reg="Dactylis">Dactylis</tp:taxon-name-part><tp:taxon-name-part taxon-name-part-type="species" reg="glomerata">glomerata</tp:taxon-name-part></tp:taxon-name></italic> (<tp:taxon-name><tp:taxon-name-part taxon-name-part-type="family">Poaceae</tp:taxon-name-part></tp:taxon-name>), 27 August 2022, Ying Gao, QG44A (<abbrev xmlns:xlink="http://www.w3.org/1999/xlink" content-type="institution" xlink:title="Kunming Institute of Botany Academia Sinica" id="ABBRID0EAJAK" xlink:type="simple">HKAS</abbrev> 132983, holotype), ex-type (<abbrev xmlns:xlink="http://www.w3.org/1999/xlink" content-type="institution" xlink:title="China General Microbiological Culture Collection Center" id="ABBRID0EFJAK" xlink:type="simple">CGMCC</abbrev> 3.24519) • <italic>ibid.</italic> QG44B (<abbrev xmlns:xlink="http://www.w3.org/1999/xlink" content-type="institution" xlink:title="Kunming Institute of Botany Academia Sinica" id="ABBRID0EMJAK" xlink:type="simple">HKAS</abbrev> 132984, paratype), ex-paratype (<abbrev xmlns:xlink="http://www.w3.org/1999/xlink" content-type="institution" xlink:title="China General Microbiological Culture Collection Center" id="ABBRID0ERJAK" xlink:type="simple">CGMCC</abbrev> 3.24520).</p></tp:treatment-sec><tp:treatment-sec sec-type="notes" id="SECID0EWJAK"><title>Note.</title><p>Based on multi-locus phylogenetic analyses, our strains of <italic><tp:taxon-name><tp:taxon-name-part taxon-name-part-type="genus" reg="Parastagonospora">Parastagonospora</tp:taxon-name-part><tp:taxon-name-part taxon-name-part-type="species" reg="zhaotongensis">zhaotongensis</tp:taxon-name-part></tp:taxon-name></italic> (<abbrev xmlns:xlink="http://www.w3.org/1999/xlink" content-type="institution" xlink:title="China General Microbiological Culture Collection Center" id="ABBRID0EHKAK" xlink:type="simple">CGMCC</abbrev> 3.24519 and <abbrev xmlns:xlink="http://www.w3.org/1999/xlink" content-type="institution" xlink:title="China General Microbiological Culture Collection Center" id="ABBRID0EMKAK" xlink:type="simple">CGMCC</abbrev> 3.24520) are closely related to <italic><tp:taxon-name><tp:taxon-name-part taxon-name-part-type="genus" reg="Parastagonospora">Para.</tp:taxon-name-part><tp:taxon-name-part taxon-name-part-type="species" reg="uniseptata">uniseptata</tp:taxon-name-part></tp:taxon-name></italic> (MFLUCC 13-0387) and <italic><tp:taxon-name><tp:taxon-name-part taxon-name-part-type="genus" reg="Parastagonospora">Para.</tp:taxon-name-part><tp:taxon-name-part taxon-name-part-type="species" reg="poae">poae</tp:taxon-name-part></tp:taxon-name></italic>. <italic><tp:taxon-name><tp:taxon-name-part taxon-name-part-type="genus" reg="Parastagonospora">Parastagonospora</tp:taxon-name-part><tp:taxon-name-part taxon-name-part-type="species" reg="uniseptata">uniseptata</tp:taxon-name-part></tp:taxon-name></italic> was reported on <italic><tp:taxon-name><tp:taxon-name-part taxon-name-part-type="genus" reg="Daucus">Daucus</tp:taxon-name-part></tp:taxon-name></italic> sp. from Italy by <xref ref-type="bibr" rid="B33">Li et al. (2015)</xref>. Pairwise nucleotide comparison indicates that our strains differ from <italic><tp:taxon-name><tp:taxon-name-part taxon-name-part-type="genus" reg="Parastagonospora">Parastagonospora</tp:taxon-name-part><tp:taxon-name-part taxon-name-part-type="species" reg="uniseptata">uniseptata</tp:taxon-name-part></tp:taxon-name></italic> in 17/573 bp of ITS (2.97%, with 4 gaps), 2/834 bp of LSU (0.24%, without gaps) and 20/906 bp of <italic>tef</italic>1-α (2.21%, without gaps). The <italic>rpb</italic>2 sequence of <italic><tp:taxon-name><tp:taxon-name-part taxon-name-part-type="genus" reg="Parastagonospora">Parastagonospora</tp:taxon-name-part><tp:taxon-name-part taxon-name-part-type="species" reg="uniseptata">uniseptata</tp:taxon-name-part></tp:taxon-name></italic> was not available for comparisons. Morphologically, <italic><tp:taxon-name><tp:taxon-name-part taxon-name-part-type="genus" reg="Parastagonospora">Parastagonospora</tp:taxon-name-part><tp:taxon-name-part taxon-name-part-type="species" reg="zhaotongensis">zhaotongensis</tp:taxon-name-part></tp:taxon-name></italic> is distinguished by its conidiogenous cells (globose to subglobose vs. ampulliform to broadly conical, phialidic), and conidia (22–32 μm long, 0–3-septate vs. 14–18 μm long, 1-septate) (Table <xref ref-type="table" rid="T4">4</xref>). The pairwise nucleotide comparison showed that our strains (<abbrev xmlns:xlink="http://www.w3.org/1999/xlink" content-type="institution" xlink:title="China General Microbiological Culture Collection Center" id="ABBRID0EGNAK" xlink:type="simple">CGMCC</abbrev> 3.24519 and <abbrev xmlns:xlink="http://www.w3.org/1999/xlink" content-type="institution" xlink:title="China General Microbiological Culture Collection Center" id="ABBRID0ELNAK" xlink:type="simple">CGMCC</abbrev> 3.24520) differ from <italic><tp:taxon-name><tp:taxon-name-part taxon-name-part-type="genus" reg="Parastagonospora">Parastagonospora</tp:taxon-name-part><tp:taxon-name-part taxon-name-part-type="species" reg="poae">poae</tp:taxon-name-part></tp:taxon-name></italic> (CBS 135089) in 15/562 bp of ITS (2.67%, with 4 gaps), 2/828 bp of LSU (0.24%, without gaps), and 10/250 bp of <italic>rpb</italic>2 (4.00%, without gaps). SSU and <italic>tef</italic>1-α data for <italic><tp:taxon-name><tp:taxon-name-part taxon-name-part-type="genus" reg="Parastagonospora">Parastagonospora</tp:taxon-name-part><tp:taxon-name-part taxon-name-part-type="species" reg="poae">poae</tp:taxon-name-part></tp:taxon-name></italic> were not provided. <italic><tp:taxon-name><tp:taxon-name-part taxon-name-part-type="genus" reg="Parastagonospora">Parastagonospora</tp:taxon-name-part><tp:taxon-name-part taxon-name-part-type="species" reg="zhaotongensis">zhaotongensis</tp:taxon-name-part></tp:taxon-name></italic> differs from <italic><tp:taxon-name><tp:taxon-name-part taxon-name-part-type="genus" reg="Parastagonospora">Para.</tp:taxon-name-part><tp:taxon-name-part taxon-name-part-type="species" reg="poae">poae</tp:taxon-name-part></tp:taxon-name></italic> in conidiomata (80–110 μm in diam., brown to dark brown spots <italic>vs.</italic> up to 250 μm in diam. black), conidiogenous cells (3.5–6.5 μm long, globose to subglobose <italic>vs.</italic> 6–10 μm long, ampulliform to subcylindrical) and conidia (2.7–3.7 μm wide, 0–3-septate <italic>vs.</italic> 2–2.5 μm wide, 1-septate) (Table <xref ref-type="table" rid="T4">4</xref>).</p><table-wrap id="T4" position="float" orientation="portrait"><label>Table 4.</label><caption><p>Synopsis of asexual morphological characters of <italic><tp:taxon-name><tp:taxon-name-part taxon-name-part-type="genus" reg="Parastagonospora">Parastagonospora</tp:taxon-name-part></tp:taxon-name></italic> species.</p></caption><table id="TID0EFOFK" rules="all"><tbody><tr><th rowspan="2" colspan="1">Name of Taxon</th><th rowspan="2" colspan="1">Conidiomata size (μm)</th><th rowspan="1" colspan="2">Conidiogenous cells</th><th rowspan="1" colspan="3">Conidia</th><th rowspan="2" colspan="1">Reference</th></tr><tr><th rowspan="1" colspan="1">Shape</th><th rowspan="1" colspan="1">Size (μm)</th><th rowspan="1" colspan="1">Shape</th><th rowspan="1" colspan="1">Size (μm)</th><th rowspan="1" colspan="1">septa</th></tr><tr><td rowspan="1" colspan="1">
                      <italic>
                        <tp:taxon-name><tp:taxon-name-part taxon-name-part-type="genus" reg="Parastagonospora">Para.</tp:taxon-name-part><tp:taxon-name-part taxon-name-part-type="species" reg="allouniseptata">allouniseptata</tp:taxon-name-part></tp:taxon-name>
                      </italic>
                    </td><td rowspan="1" colspan="1">60–90 × 70–90</td><td rowspan="1" colspan="1">Ampulliform, phialidic</td><td rowspan="1" colspan="1">3–5 × 3–5.5</td><td rowspan="1" colspan="1">Subcylindrical, subobtuse apex, truncate base</td><td rowspan="1" colspan="1">16–22 × 2.5–3.5</td><td rowspan="1" colspan="1">1</td><td rowspan="1" colspan="1">
                      <xref ref-type="bibr" rid="B33">Li et al. (2015)</xref>
                    </td></tr><tr><td rowspan="1" colspan="1">
                      <italic>
                        <tp:taxon-name><tp:taxon-name-part taxon-name-part-type="genus" reg="Parastagonospora">Para.</tp:taxon-name-part><tp:taxon-name-part taxon-name-part-type="species" reg="avenae">avenae</tp:taxon-name-part></tp:taxon-name>
                      </italic>
                    </td><td rowspan="1" colspan="1">60–90</td><td rowspan="1" colspan="1">Ampulliform</td><td rowspan="1" colspan="1">7–10 × 3–5</td><td rowspan="1" colspan="1">Subcylindrical, truncate base with obtuse apex</td><td rowspan="1" colspan="1">4–6 × 2</td><td rowspan="1" colspan="1">0</td><td rowspan="1" colspan="1">
                      <xref ref-type="bibr" rid="B9">Croll et al. (2021)</xref>
                    </td></tr><tr><td rowspan="1" colspan="1">
                      <italic>
                        <tp:taxon-name><tp:taxon-name-part taxon-name-part-type="genus" reg="Parastagonospora">Para.</tp:taxon-name-part><tp:taxon-name-part taxon-name-part-type="species" reg="bromicola">bromicola</tp:taxon-name-part></tp:taxon-name>
                      </italic>
                    </td><td rowspan="1" colspan="1">150–200</td><td rowspan="1" colspan="1">Ampulliform to subcylindrical</td><td rowspan="1" colspan="1">4–6 × 4–5</td><td rowspan="1" colspan="1">Subcylindrical, subobtuse apex, truncate base</td><td rowspan="1" colspan="1">12–18 × 2–3</td><td rowspan="1" colspan="1">1(–3)</td><td rowspan="1" colspan="1">
                      <xref ref-type="bibr" rid="B9">Croll et al. (2021)</xref>
                    </td></tr><tr><td rowspan="1" colspan="1">
                      <italic>
                        <tp:taxon-name><tp:taxon-name-part taxon-name-part-type="genus" reg="Parastagonospora">Para.</tp:taxon-name-part><tp:taxon-name-part taxon-name-part-type="species" reg="caricis">caricis</tp:taxon-name-part></tp:taxon-name>
                      </italic>
                    </td><td rowspan="1" colspan="1">Up to 250</td><td rowspan="1" colspan="1">Ampulliform, phialidic</td><td rowspan="1" colspan="1">8–15 × 4–6</td><td rowspan="1" colspan="1">Subcylindrical, subobtuse apex, truncate base, scolecosporous</td><td rowspan="1" colspan="1">50–75 × 5–6</td><td rowspan="1" colspan="1">7–15</td><td rowspan="1" colspan="1">
                      <xref ref-type="bibr" rid="B51">Quaedvlieg et al. (2013)</xref>
                    </td></tr><tr><td rowspan="1" colspan="1">
                      <italic>
                        <tp:taxon-name><tp:taxon-name-part taxon-name-part-type="genus" reg="Parastagonospora">Para.</tp:taxon-name-part><tp:taxon-name-part taxon-name-part-type="species" reg="dactylidicola">dactylidicola</tp:taxon-name-part></tp:taxon-name>
                      </italic>
                    </td><td rowspan="1" colspan="1">100–110 × 85–115</td><td rowspan="1" colspan="1">Ampulliform to subcylindrical, broadly cylindrical or conical, phialidic</td><td rowspan="1" colspan="1">–</td><td rowspan="1" colspan="1">Hyaline or subhyaline, ellipsoid to oblong, or subcylindrical, with obtuse or subobtuse apex</td><td rowspan="1" colspan="1">7.5–10 × 2.5–3.5</td><td rowspan="1" colspan="1">1</td><td rowspan="1" colspan="1">
                      <xref ref-type="bibr" rid="B5">Brahmanage et al. (2020)</xref>
                    </td></tr><tr><td rowspan="1" colspan="1">
                      <italic>
                        <tp:taxon-name><tp:taxon-name-part taxon-name-part-type="genus" reg="Parastagonospora">Para.</tp:taxon-name-part><tp:taxon-name-part taxon-name-part-type="species" reg="dactylidigena">dactylidigena</tp:taxon-name-part></tp:taxon-name>
                      </italic>
                    </td><td rowspan="1" colspan="1">250–350</td><td rowspan="1" colspan="1">Ampulliform to subcylindrical</td><td rowspan="1" colspan="1">5–7 × 4–5</td><td rowspan="1" colspan="1">Subcylindrical, subobtuse apex, truncate base</td><td rowspan="1" colspan="1">25–42 × 4–5</td><td rowspan="1" colspan="1">3(–6)</td><td rowspan="1" colspan="1">
                      <xref ref-type="bibr" rid="B9">Croll et al. (2021)</xref>
                    </td></tr><tr><td rowspan="1" colspan="1">
                      <italic>
                        <tp:taxon-name><tp:taxon-name-part taxon-name-part-type="genus" reg="Parastagonospora">Para.</tp:taxon-name-part><tp:taxon-name-part taxon-name-part-type="species" reg="dactylidis">dactylidis</tp:taxon-name-part></tp:taxon-name>
                      </italic>
                    </td><td rowspan="1" colspan="1">50–100 × 100–150</td><td rowspan="1" colspan="1">Ampulliform, phialidic</td><td rowspan="1" colspan="1">2–6 × 3–8</td><td rowspan="1" colspan="1">Fusiform, curved, rounded at both ends</td><td rowspan="1" colspan="1">25–40 × 4–5.5</td><td rowspan="1" colspan="1">3</td><td rowspan="1" colspan="1">
                      <xref ref-type="bibr" rid="B33">Li et al. (2015)</xref>
                    </td></tr><tr><td rowspan="1" colspan="1">
                      <italic>
                        <tp:taxon-name><tp:taxon-name-part taxon-name-part-type="genus" reg="Parastagonospora">Para.</tp:taxon-name-part><tp:taxon-name-part taxon-name-part-type="species" reg="golestanensis">golestanensis</tp:taxon-name-part></tp:taxon-name>
                      </italic>
                    </td><td rowspan="1" colspan="1">200–350</td><td rowspan="1" colspan="1">Ampulliform</td><td rowspan="1" colspan="1">5–10 × 4–5</td><td rowspan="1" colspan="1">Subcylindrical, subobtuse apex, truncate base</td><td rowspan="1" colspan="1">22–35 × 2.5–3</td><td rowspan="1" colspan="1">(1–)3</td><td rowspan="1" colspan="1">
                      <xref ref-type="bibr" rid="B9">Croll et al. (2021)</xref>
                    </td></tr><tr><td rowspan="1" colspan="1">
                      <italic>
                        <tp:taxon-name><tp:taxon-name-part taxon-name-part-type="genus" reg="Parastagonospora">Para.</tp:taxon-name-part><tp:taxon-name-part taxon-name-part-type="species" reg="italica">italica</tp:taxon-name-part></tp:taxon-name>
                      </italic>
                    </td><td rowspan="1" colspan="1">65–80 × 40–150</td><td rowspan="1" colspan="1">Broadly cylindrical, phialidic</td><td rowspan="1" colspan="1">–</td><td rowspan="1" colspan="1">Cylindric-fusiform, with narrow and obtuse apex, truncate base</td><td rowspan="1" colspan="1">25–32 × 3–4</td><td rowspan="1" colspan="1">3-euseptate</td><td rowspan="1" colspan="1">
                      <xref ref-type="bibr" rid="B33">Li et al. (2015)</xref>
                    </td></tr><tr><td rowspan="1" colspan="1">
                      <italic>
                        <tp:taxon-name><tp:taxon-name-part taxon-name-part-type="genus" reg="Parastagonospora">Para.</tp:taxon-name-part><tp:taxon-name-part taxon-name-part-type="species" reg="jasniorum">jasniorum</tp:taxon-name-part></tp:taxon-name>
                      </italic>
                    </td><td rowspan="1" colspan="1">250–300</td><td rowspan="1" colspan="1">Ampulliform, phialidic, aggregated</td><td rowspan="1" colspan="1">5–6 × 4–5</td><td rowspan="1" colspan="1">Subcylindrical, apical cell with slight taper to subobtuse apex</td><td rowspan="1" colspan="1">22–35 × 2.5–3</td><td rowspan="1" colspan="1">(1–)3(–5)</td><td rowspan="1" colspan="1">
                      <xref ref-type="bibr" rid="B9">Croll et al. (2021)</xref>
                    </td></tr><tr><td rowspan="1" colspan="1">
                      <italic>
                        <tp:taxon-name><tp:taxon-name-part taxon-name-part-type="genus" reg="Parastagonospora">Para.</tp:taxon-name-part><tp:taxon-name-part taxon-name-part-type="species" reg="macrouniseptata">macrouniseptata</tp:taxon-name-part></tp:taxon-name>
                      </italic>
                    </td><td rowspan="1" colspan="1">120–160 × 150–190</td><td rowspan="1" colspan="1">Ampulliform to lageniform, phialidic, discrete</td><td rowspan="1" colspan="1">4.2 × 3</td><td rowspan="1" colspan="1">Cylindrical to subcylindrical, rounded at apex, truncate base</td><td rowspan="1" colspan="1">14–20 × 1–2.5</td><td rowspan="1" colspan="1">1</td><td rowspan="1" colspan="1">
                      <xref ref-type="bibr" rid="B20">Goonasekara et al. (2019)</xref>
                    </td></tr><tr><td rowspan="1" colspan="1">
                      <italic>
                        <tp:taxon-name><tp:taxon-name-part taxon-name-part-type="genus" reg="Parastagonospora">Para.</tp:taxon-name-part><tp:taxon-name-part taxon-name-part-type="species" reg="minima">minima</tp:taxon-name-part></tp:taxon-name>
                      </italic>
                    </td><td rowspan="1" colspan="1">40–70 × 50–100</td><td rowspan="1" colspan="1">Ampulliform, phialidic</td><td rowspan="1" colspan="1">3–6.5 × 3–7</td><td rowspan="1" colspan="1">Subcylindrical, slightly curved, wider at the basal half, narrow, and rounded at both ends</td><td rowspan="1" colspan="1">20–28 × 3.5–4.5</td><td rowspan="1" colspan="1">3-euseptate</td><td rowspan="1" colspan="1">
                      <xref ref-type="bibr" rid="B33">Li et al. (2015)</xref>
                    </td></tr><tr><td rowspan="1" colspan="1">
                      <italic>
                        <tp:taxon-name><tp:taxon-name-part taxon-name-part-type="genus" reg="Parastagonospora">Para.</tp:taxon-name-part><tp:taxon-name-part taxon-name-part-type="species" reg="nodorum">nodorum</tp:taxon-name-part></tp:taxon-name>
                      </italic>
                    </td><td rowspan="1" colspan="1">10–15</td><td rowspan="1" colspan="1">Globose to ampulliform</td><td rowspan="1" colspan="1">5–7 × 4–6</td><td rowspan="1" colspan="1">Subcylindrical, subobtuse apex, truncate base</td><td rowspan="1" colspan="1">11–28 × 2.5–4</td><td rowspan="1" colspan="1">1–3</td><td rowspan="1" colspan="1">
                      <xref ref-type="bibr" rid="B9">Croll et al. (2021)</xref>
                    </td></tr><tr><td rowspan="1" colspan="1">
                      <italic>
                        <tp:taxon-name><tp:taxon-name-part taxon-name-part-type="genus" reg="Parastagonospora">Para.</tp:taxon-name-part><tp:taxon-name-part taxon-name-part-type="species" reg="novozelandica">novozelandica</tp:taxon-name-part></tp:taxon-name>
                      </italic>
                    </td><td rowspan="1" colspan="1">180–200</td><td rowspan="1" colspan="1">Ampulliform to subcylindrical</td><td rowspan="1" colspan="1">6–8 × 2.5–5</td><td rowspan="1" colspan="1">Subobtuse apex, truncate base, subcylindrical</td><td rowspan="1" colspan="1">9–16 × 2–3</td><td rowspan="1" colspan="1">1</td><td rowspan="1" colspan="1">
                      <xref ref-type="bibr" rid="B41">Marin-Felix et al. (2019)</xref>
                    </td></tr><tr><td rowspan="1" colspan="1">
                      <italic>
                        <tp:taxon-name><tp:taxon-name-part taxon-name-part-type="genus" reg="Parastagonospora">Para.</tp:taxon-name-part><tp:taxon-name-part taxon-name-part-type="species" reg="phragmitis">phragmitis</tp:taxon-name-part></tp:taxon-name>
                      </italic>
                    </td><td rowspan="1" colspan="1">250–300</td><td rowspan="1" colspan="1">Ampulliform to doliiform</td><td rowspan="1" colspan="1">7–10 × 8–9</td><td rowspan="1" colspan="1">Hyaline to pale olivaceous, subcylindrical-fusoid</td><td rowspan="1" colspan="1">18–27 × 3–4</td><td rowspan="1" colspan="1">3</td><td rowspan="1" colspan="1">
                      <xref ref-type="bibr" rid="B41">Marin-Felix et al. (2019)</xref>
                    </td></tr><tr><td rowspan="1" colspan="1">
                      <italic>
                        <tp:taxon-name><tp:taxon-name-part taxon-name-part-type="genus" reg="Parastagonospora">Para.</tp:taxon-name-part><tp:taxon-name-part taxon-name-part-type="species" reg="poae">poae</tp:taxon-name-part></tp:taxon-name>
                      </italic>
                    </td><td rowspan="1" colspan="1">up to 250</td><td rowspan="1" colspan="1">Ampulliform to subcylindrical, phialidic, aggregated</td><td rowspan="1" colspan="1">6–10 × 3–5</td><td rowspan="1" colspan="1">Truncate base, cylindrical, thin-walled, with obtuse apex</td><td rowspan="1" colspan="1">20–32 × 2–2.5</td><td rowspan="1" colspan="1">1</td><td rowspan="1" colspan="1">
                      <xref ref-type="bibr" rid="B51">Quaedvlieg et al. (2013)</xref>
                    </td></tr><tr><td rowspan="1" colspan="1">
                      <italic>
                        <tp:taxon-name><tp:taxon-name-part taxon-name-part-type="genus" reg="Parastagonospora">Para.</tp:taxon-name-part><tp:taxon-name-part taxon-name-part-type="species" reg="poagena">poagena</tp:taxon-name-part></tp:taxon-name>
                      </italic>
                    </td><td rowspan="1" colspan="1">up to 350</td><td rowspan="1" colspan="1">Ampulliform to subcylindrical</td><td rowspan="1" colspan="1">4–6 × 3–6</td><td rowspan="1" colspan="1">Subcylindrical, truncate base, sigmoid</td><td rowspan="1" colspan="1">30–60 × 3–4</td><td rowspan="1" colspan="1">3–9</td><td rowspan="1" colspan="1">
                      <xref ref-type="bibr" rid="B10">Crous et al. (2014)</xref>
                    </td></tr><tr><td rowspan="1" colspan="1">
                      <italic>
                        <tp:taxon-name><tp:taxon-name-part taxon-name-part-type="genus" reg="Parastagonospora">Para.</tp:taxon-name-part><tp:taxon-name-part taxon-name-part-type="species" reg="pseudonodorum">pseudonodorum</tp:taxon-name-part></tp:taxon-name>
                      </italic>
                    </td><td rowspan="1" colspan="1">200–350</td><td rowspan="1" colspan="1">Ampulliform to subcylindrical</td><td rowspan="1" colspan="1">4–9 × 4–6</td><td rowspan="1" colspan="1">Cylindrical, subobtuse apex</td><td rowspan="1" colspan="1">27–36 × 2.5–4</td><td rowspan="1" colspan="1">3</td><td rowspan="1" colspan="1">
                      <xref ref-type="bibr" rid="B9">Croll et al. (2021)</xref>
                    </td></tr><tr><td rowspan="1" colspan="1">
                      <italic>
                        <tp:taxon-name><tp:taxon-name-part taxon-name-part-type="genus" reg="Parastagonospora">Para.</tp:taxon-name-part><tp:taxon-name-part taxon-name-part-type="species" reg="stipae">stipae</tp:taxon-name-part></tp:taxon-name>
                      </italic>
                    </td><td rowspan="1" colspan="1">150–180</td><td rowspan="1" colspan="1">Ampulliform to subcylindrical</td><td rowspan="1" colspan="1">5–6 × 3–4</td><td rowspan="1" colspan="1">Subcylindrical, subobtuse apex</td><td rowspan="1" colspan="1">8–18 × 2.5–3</td><td rowspan="1" colspan="1">1</td><td rowspan="1" colspan="1">
                      <xref ref-type="bibr" rid="B9">Croll et al. (2021)</xref>
                    </td></tr><tr><td rowspan="1" colspan="1">
                      <italic>
                        <tp:taxon-name><tp:taxon-name-part taxon-name-part-type="genus" reg="Parastagonospora">Para.</tp:taxon-name-part><tp:taxon-name-part taxon-name-part-type="species" reg="uniseptata">uniseptata</tp:taxon-name-part></tp:taxon-name>
                      </italic>
                    </td><td rowspan="1" colspan="1">60–100 × 70–100</td><td rowspan="1" colspan="1">Ampulliform to broadly conical, phialidic</td><td rowspan="1" colspan="1">3–6 × 3–6.5</td><td rowspan="1" colspan="1">Subcylindrical, truncate base with obtuse apex</td><td rowspan="1" colspan="1">14–18 × 2–3</td><td rowspan="1" colspan="1">1</td><td rowspan="1" colspan="1">
                      <xref ref-type="bibr" rid="B33">Li et al. (2015)</xref>
                    </td></tr><tr><td rowspan="1" colspan="1">
                      <italic>
                        <tp:taxon-name><tp:taxon-name-part taxon-name-part-type="genus" reg="Parastagonospora">Para.</tp:taxon-name-part><tp:taxon-name-part taxon-name-part-type="species" reg="yunnanensis">yunnanensis</tp:taxon-name-part></tp:taxon-name>
                      </italic>
                    </td><td rowspan="1" colspan="1">120–140 × 35–45</td><td rowspan="1" colspan="1">Ampulliform or globose to subglobose</td><td rowspan="1" colspan="1">3.2–5.3 × 3.4–6.1</td><td rowspan="1" colspan="1">Cylindrical to subcylindrical</td><td rowspan="1" colspan="1">16–20 × 3–4</td><td rowspan="1" colspan="1">0–1</td><td rowspan="1" colspan="1">In this study</td></tr><tr><td rowspan="1" colspan="1">
                      <italic>
                        <tp:taxon-name><tp:taxon-name-part taxon-name-part-type="genus" reg="Parastagonospora">Para.</tp:taxon-name-part><tp:taxon-name-part taxon-name-part-type="species" reg="zhaotongensis">zhaotongensis</tp:taxon-name-part></tp:taxon-name>
                      </italic>
                    </td><td rowspan="1" colspan="1">80–110 × 70–85</td><td rowspan="1" colspan="1">Globose to subglobose</td><td rowspan="1" colspan="1">3.5–6.5 × 3–6</td><td rowspan="1" colspan="1">Subcylindrical, rounded at apex, truncate base</td><td rowspan="1" colspan="1">22–32 × 3–4</td><td rowspan="1" colspan="1">0–3</td><td rowspan="1" colspan="1">In this study</td></tr></tbody></table></table-wrap></tp:treatment-sec><ref-list><ref id="B33"><mixed-citation xmlns:xlink="http://www.w3.org/1999/xlink" xlink:type="simple"><person-group><name name-style="western"><surname>Li</surname><given-names>WJ</given-names></name><name name-style="western"><surname>Bhat</surname><given-names>DJ</given-names></name><name name-style="western"><surname>Camporesi</surname><given-names>E</given-names></name><name name-style="western"><surname>Tian</surname><given-names>Q</given-names></name><name name-style="western"><surname>Wijayawardene</surname><given-names>NN</given-names></name><name name-style="western"><surname>Dai</surname><given-names>DQ</given-names></name><name name-style="western"><surname>Phookamsak</surname><given-names>R</given-names></name><name name-style="western"><surname>Chomnunti</surname><given-names>P</given-names></name><name name-style="western"><surname>Bahkali</surname><given-names>AH</given-names></name><name name-style="western"><surname>Hyde</surname><given-names>KD</given-names></name></person-group> (<year>2015</year>) <article-title>New asexual morph taxa in <tp:taxon-name><tp:taxon-name-part taxon-name-part-type="family">Phaeosphaeriaceae</tp:taxon-name-part></tp:taxon-name>.</article-title><source>Mycosphere</source><volume>6</volume>(<issue>6</issue>): <fpage>681</fpage>–<lpage>708</lpage>. <ext-link xlink:href="10.5943/mycosphere/6/6/5" ext-link-type="doi" xlink:type="simple">https://doi.org/10.5943/mycosphere/6/6/5</ext-link></mixed-citation></ref><ref id="B9"><mixed-citation xmlns:xlink="http://www.w3.org/1999/xlink" xlink:type="simple"><person-group><name name-style="western"><surname>Croll</surname><given-names>D</given-names></name><name name-style="western"><surname>Crous</surname><given-names>PW</given-names></name><name name-style="western"><surname>Pereira</surname><given-names>D</given-names></name><name name-style="western"><surname>Mordecai</surname><given-names>EA</given-names></name><name name-style="western"><surname>McDonald</surname><given-names>BA</given-names></name><name name-style="western"><surname>Brunner</surname><given-names>PC</given-names></name></person-group> (<year>2021</year>) <article-title>Genome-scale phylogenies reveal relationships among <italic><tp:taxon-name><tp:taxon-name-part taxon-name-part-type="genus">Parastagonospora</tp:taxon-name-part></tp:taxon-name></italic> species infecting domesticated and wild grasses.</article-title><source>Persoonia</source><volume>46</volume>: <fpage>116</fpage>–<lpage>128</lpage>. <ext-link xlink:href="10.3767/persoonia.2021.46.04" ext-link-type="doi" xlink:type="simple">https://doi.org/10.3767/persoonia.2021.46.04</ext-link></mixed-citation></ref><ref id="B51"><mixed-citation xmlns:xlink="http://www.w3.org/1999/xlink" xlink:type="simple"><person-group><name name-style="western"><surname>Quaedvlieg</surname><given-names>W</given-names></name><name name-style="western"><surname>Verkley</surname><given-names>GJM</given-names></name><name name-style="western"><surname>Shin</surname><given-names>HD</given-names></name><name name-style="western"><surname>Barreto</surname><given-names>RW</given-names></name><name name-style="western"><surname>Alfenas</surname><given-names>AC</given-names></name><name name-style="western"><surname>Swart</surname><given-names>WJ</given-names></name><name name-style="western"><surname>Groenewald</surname><given-names>JZ</given-names></name><name name-style="western"><surname>Crous</surname><given-names>PW</given-names></name></person-group> (<year>2013</year>) Sizing up <italic><tp:taxon-name><tp:taxon-name-part taxon-name-part-type="genus">Septoria.</tp:taxon-name-part></tp:taxon-name></italic> Studies in Mycology 75: 307–390. <ext-link xlink:href="10.3114/sim0017" ext-link-type="doi" xlink:type="simple">https://doi.org/10.3114/sim0017</ext-link></mixed-citation></ref><ref id="B5"><mixed-citation xmlns:xlink="http://www.w3.org/1999/xlink" xlink:type="simple"><person-group><name name-style="western"><surname>Brahmanage</surname><given-names>RS</given-names></name><name name-style="western"><surname>Dayarathne</surname><given-names>MC</given-names></name><name name-style="western"><surname>Wanasinghe</surname><given-names>DN</given-names></name><name name-style="western"><surname>Thambugala</surname><given-names>KM</given-names></name><name name-style="western"><surname>Jeewon</surname><given-names>R</given-names></name><name name-style="western"><surname>Chethana</surname><given-names>KWT</given-names></name><name name-style="western"><surname>Samarakoon</surname><given-names>MC</given-names></name><name name-style="western"><surname>Tennakoon</surname><given-names>DS</given-names></name><name name-style="western"><surname>De Silva</surname><given-names>NI</given-names></name><name name-style="western"><surname>Camporesi</surname><given-names>E</given-names></name><name name-style="western"><surname>Raza</surname><given-names>M</given-names></name><name name-style="western"><surname>Yan</surname><given-names>JY</given-names></name><name name-style="western"><surname>Hyde</surname><given-names>KD</given-names></name></person-group> (<year>2020</year>) <article-title>Taxonomic novelties of saprobic <tp:taxon-name><tp:taxon-name-part taxon-name-part-type="order">Pleosporales</tp:taxon-name-part></tp:taxon-name> from selected dicotyledons and grasses.</article-title><source>Mycosphere</source><volume>11</volume>(<issue>1</issue>): <fpage>2481</fpage>–<lpage>2541</lpage>. <ext-link xlink:href="10.5943/mycosphere/11/1/15" ext-link-type="doi" xlink:type="simple">https://doi.org/10.5943/mycosphere/11/1/15</ext-link></mixed-citation></ref><ref id="B20"><mixed-citation xmlns:xlink="http://www.w3.org/1999/xlink" xlink:type="simple"><person-group><name name-style="western"><surname>Goonasekara</surname><given-names>ID</given-names></name><name name-style="western"><surname>Camporesi</surname><given-names>E</given-names></name><name name-style="western"><surname>Bulgakov</surname><given-names>TS</given-names></name><name name-style="western"><surname>Phookamsak</surname><given-names>R</given-names></name><name name-style="western"><surname>Jayawardena</surname><given-names>RS</given-names></name><name name-style="western"><surname>Saichana</surname><given-names>N</given-names></name><name name-style="western"><surname>McKenzie</surname><given-names>EHC</given-names></name></person-group> (<year>2019</year>) <article-title>Two novel species of <italic><tp:taxon-name><tp:taxon-name-part taxon-name-part-type="genus">Parastagonospora</tp:taxon-name-part></tp:taxon-name></italic> (<tp:taxon-name><tp:taxon-name-part taxon-name-part-type="family">Phaeosphaeriaceae</tp:taxon-name-part></tp:taxon-name>, <tp:taxon-name><tp:taxon-name-part taxon-name-part-type="order">Pleosporales</tp:taxon-name-part></tp:taxon-name>) on grasses from Italy and Russia.</article-title><source>Asian Journal of Mycology</source><volume>2</volume>(<issue>1</issue>): <fpage>170</fpage>–<lpage>182</lpage>. <ext-link xlink:href="10.5943/ajom/2/1/8" ext-link-type="doi" xlink:type="simple">https://doi.org/10.5943/ajom/2/1/8</ext-link></mixed-citation></ref><ref id="B41"><mixed-citation xmlns:xlink="http://www.w3.org/1999/xlink" xlink:type="simple"><person-group><name name-style="western"><surname>Marin-Felix</surname><given-names>Y</given-names></name><name name-style="western"><surname>Hernández-Restrepo</surname><given-names>M</given-names></name><name name-style="western"><surname>Iturrieta-González</surname><given-names>I</given-names></name><name name-style="western"><surname>García</surname><given-names>D</given-names></name><name name-style="western"><surname>Gené</surname><given-names>J</given-names></name><name name-style="western"><surname>Groenewald</surname><given-names>JZ</given-names></name><name name-style="western"><surname>Cai</surname><given-names>L</given-names></name><name name-style="western"><surname>Chen</surname><given-names>Q</given-names></name><name name-style="western"><surname>Quaedvlieg</surname><given-names>W</given-names></name><name name-style="western"><surname>Schumacher</surname><given-names>RK</given-names></name><name name-style="western"><surname>Taylor</surname><given-names>PWJ</given-names></name><name name-style="western"><surname>Ambers</surname><given-names>C</given-names></name><name name-style="western"><surname>Bonthond</surname><given-names>G</given-names></name><name name-style="western"><surname>Edwards</surname><given-names>J</given-names></name><name name-style="western"><surname>Krueger-Hadfield</surname><given-names>SA</given-names></name><name name-style="western"><surname>Luangsa-ard</surname><given-names>JJ</given-names></name><name name-style="western"><surname>Morton</surname><given-names>L</given-names></name><name name-style="western"><surname>Moslemi</surname><given-names>A</given-names></name><name name-style="western"><surname>Sandoval-Denis</surname><given-names>M</given-names></name><name name-style="western"><surname>Tan</surname><given-names>YP</given-names></name><name name-style="western"><surname>Thangavel</surname><given-names>R</given-names></name><name name-style="western"><surname>Vaghefi</surname><given-names>N</given-names></name><name name-style="western"><surname>Cheewangkoon</surname><given-names>R</given-names></name><name name-style="western"><surname>Crous</surname><given-names>PW</given-names></name></person-group> (<year>2019</year>) <article-title>Genera of phytopathogenic fungi: GOPHY 3.</article-title><source>Studies in Mycology</source><volume>94</volume>(<issue>1</issue>): <fpage>1</fpage>–<lpage>124</lpage>. <ext-link xlink:href="10.1016/j.simyco.2019.05.001" ext-link-type="doi" xlink:type="simple">https://doi.org/10.1016/j.simyco.2019.05.001</ext-link></mixed-citation></ref><ref id="B10"><mixed-citation xmlns:xlink="http://www.w3.org/1999/xlink" xlink:type="simple"><person-group><name name-style="western"><surname>Crous</surname><given-names>PW</given-names></name><name name-style="western"><surname>Shivas</surname><given-names>RG</given-names></name><name name-style="western"><surname>Quaedvlieg</surname><given-names>W</given-names></name><name name-style="western"><surname>van der Bank</surname><given-names>M</given-names></name><name name-style="western"><surname>Zhang</surname><given-names>Y</given-names></name><name name-style="western"><surname>Summerell</surname><given-names>BA</given-names></name><name name-style="western"><surname>Guarro</surname><given-names>J</given-names></name><name name-style="western"><surname>Wingfield</surname><given-names>MJ</given-names></name><name name-style="western"><surname>Wood</surname><given-names>AR</given-names></name><name name-style="western"><surname>Alfenas</surname><given-names>AC</given-names></name><name name-style="western"><surname>Braun</surname><given-names>U</given-names></name><name name-style="western"><surname>Cano-Lira</surname><given-names>JF</given-names></name><name name-style="western"><surname>García</surname><given-names>D</given-names></name><name name-style="western"><surname>Marin-Felix</surname><given-names>Y</given-names></name><name name-style="western"><surname>Alvarado</surname><given-names>P</given-names></name><name name-style="western"><surname>Andrade</surname><given-names>JP</given-names></name><name name-style="western"><surname>Armengol</surname><given-names>J</given-names></name><name name-style="western"><surname>Assefa</surname><given-names>A</given-names></name><name name-style="western"><surname>den Breeÿen</surname><given-names>A</given-names></name><name name-style="western"><surname>Camele</surname><given-names>I</given-names></name><name name-style="western"><surname>Cheewangkoon</surname><given-names>R</given-names></name><name name-style="western"><surname>De Souza</surname><given-names>JT</given-names></name><name name-style="western"><surname>Duong</surname><given-names>TA</given-names></name><name name-style="western"><surname>Esteve-Raventós</surname><given-names>F</given-names></name><name name-style="western"><surname>Fournier</surname><given-names>J</given-names></name><name name-style="western"><surname>Frisullo</surname><given-names>S</given-names></name><name name-style="western"><surname>García-Jiménez</surname><given-names>J</given-names></name><name name-style="western"><surname>Gardiennet</surname><given-names>A</given-names></name><name name-style="western"><surname>Gené</surname><given-names>J</given-names></name><name name-style="western"><surname>Hernández-Restrepo</surname><given-names>M</given-names></name><name name-style="western"><surname>Hirooka</surname><given-names>Y</given-names></name><name name-style="western"><surname>Hospenthal</surname><given-names>DR</given-names></name><name name-style="western"><surname>King</surname><given-names>A</given-names></name><name name-style="western"><surname>Lechat</surname><given-names>C</given-names></name><name name-style="western"><surname>Lombard</surname><given-names>L</given-names></name><name name-style="western"><surname>Mang</surname><given-names>SM</given-names></name><name name-style="western"><surname>Marbach</surname><given-names>PAS</given-names></name><name name-style="western"><surname>Marincowitz</surname><given-names>S</given-names></name><name name-style="western"><surname>Marin-Felix</surname><given-names>Y</given-names></name><name name-style="western"><surname>Montaño-Mata</surname><given-names>NJ</given-names></name><name name-style="western"><surname>Moreno</surname><given-names>G</given-names></name><name name-style="western"><surname>Perez</surname><given-names>CA</given-names></name><name name-style="western"><surname>Pérez Sierra</surname><given-names>AM</given-names></name><name name-style="western"><surname>Robertson</surname><given-names>JL</given-names></name><name name-style="western"><surname>Roux</surname><given-names>J</given-names></name><name name-style="western"><surname>Rubio</surname><given-names>E</given-names></name><name name-style="western"><surname>Schumacher</surname><given-names>RK</given-names></name><name name-style="western"><surname>Stchigel</surname><given-names>AM</given-names></name><name name-style="western"><surname>Sutton</surname><given-names>DA</given-names></name><name name-style="western"><surname>Tan</surname><given-names>YP</given-names></name><name name-style="western"><surname>Thompson</surname><given-names>EH</given-names></name><name name-style="western"><surname>Vanderlinde</surname><given-names>E</given-names></name><name name-style="western"><surname>Walker</surname><given-names>AK</given-names></name><name name-style="western"><surname>Walker</surname><given-names>DM</given-names></name><name name-style="western"><surname>Wickes</surname><given-names>BL</given-names></name><name name-style="western"><surname>Wong</surname><given-names>PTW</given-names></name><name name-style="western"><surname>Groenewald</surname><given-names>JZ</given-names></name></person-group> (<year>2014</year>) <article-title>Fungal Planet Description Sheets: 214–280.</article-title><source>Persoonia</source><volume>32</volume>(<issue>1</issue>): <fpage>184</fpage>–<lpage>306</lpage>. <ext-link xlink:href="10.3767/003158514X682395" ext-link-type="doi" xlink:type="simple">https://doi.org/10.3767/003158514X682395</ext-link></mixed-citation></ref></ref-list></tp:taxon-treatment>
