# Supplementary material for: ﻿Two new species of Parastagonospora and a new species of Phaeoseptoriella (Phaeosphaeriaceae, Pleosporales) from grasslands in Yunnan Province, China
Source: MycoKeys. 2024 Oct 10;109:239–63. doi: 10.3897/mycokeys.109.134136 (PMC11487144; doi:10.3897/mycokeys.109.134136)
Supplement: XML Treatment for Phaeoseptoriella poaceicola [file mycokeys.109.134136-treatment3.xml]

<!DOCTYPE tp:taxon-treatment
  PUBLIC "-//TaxonX//DTD Taxonomic Treatment Publishing DTD v0 20100105//EN" "tax-treatment-NSO.dtd">
<tp:taxon-treatment xmlns:tp="http://www.plazi.org/taxpub"><tp:treatment-meta><kwd-group><label>Taxon classification</label><kwd>
                <named-content content-type="kingdom">Fungi</named-content>
              </kwd><kwd>
                <named-content content-type="order">Pleosporales</named-content>
              </kwd><kwd>
                <named-content content-type="family">Phaeosphaeriaceae</named-content>
              </kwd></kwd-group><mixed-citation publication-type="journal"><person-group><name><surname>Gao</surname><given-names>Ying</given-names></name><name><surname>Zhong</surname><given-names>Tingfang</given-names></name><name><surname>Eungwanichayapant</surname><given-names>Prapassorn Damrongkool</given-names></name><name><surname>Jayawardena</surname><given-names>Ruvishika S.</given-names></name><name><surname>Hyde</surname><given-names>Kevin D.</given-names></name><name><surname>Faraj</surname><given-names>Turki Kh.</given-names></name><name><surname>Wanasinghe</surname><given-names>Dhanushka N.</given-names></name><name><surname>Gui</surname><given-names>Heng</given-names></name></person-group><article-title>﻿Two new species of <italic><tp:taxon-name><tp:taxon-name-part taxon-name-part-type="genus" reg="Parastagonospora">Parastagonospora</tp:taxon-name-part></tp:taxon-name></italic> and a new species of <italic><tp:taxon-name><tp:taxon-name-part taxon-name-part-type="genus" reg="Phaeoseptoriella">Phaeoseptoriella</tp:taxon-name-part></tp:taxon-name></italic> (<tp:taxon-name><tp:taxon-name-part taxon-name-part-type="family">Phaeosphaeriaceae</tp:taxon-name-part></tp:taxon-name>, <tp:taxon-name><tp:taxon-name-part taxon-name-part-type="order">Pleosporales</tp:taxon-name-part></tp:taxon-name>) from grasslands in Yunnan Province, China</article-title><source>MycoKeys</source><day>10</day><month>10</month><year>2024</year><volume>109</volume><fpage>239</fpage><lpage>263</lpage><pub-id pub-id-type="doi">10.3897/mycokeys.109.134136</pub-id></mixed-citation></tp:treatment-meta><tp:nomenclature><label>﻿</label><tp:taxon-name>
              <object-id xmlns:xlink="http://www.w3.org/1999/xlink" content-type="arpha" xlink:type="simple">247AD12B-F2A1-5475-8FDA-35DFA8C9CD47</object-id>
              <tp:taxon-name-part taxon-name-part-type="genus" reg="Phaeoseptoriella">Phaeoseptoriella</tp:taxon-name-part>
              <tp:taxon-name-part taxon-name-part-type="species" reg="poaceicola">poaceicola</tp:taxon-name-part>
              <object-id xmlns:xlink="http://www.w3.org/1999/xlink" xlink:type="simple">Index Fungorum: IF902470</object-id>
              <object-id xmlns:xlink="http://www.w3.org/1999/xlink" xlink:type="simple">Facesoffungi Number: FoF16260</object-id>
            </tp:taxon-name><tp:taxon-authority>Y. Gao, H. Gui &amp; K.D. Hyde</tp:taxon-authority><tp:taxon-status xmlns:xlink="http://www.w3.org/1999/xlink" xlink:type="simple">sp. nov.</tp:taxon-status><xref ref-type="fig" rid="F4">Fig. 4</xref></tp:nomenclature><tp:treatment-sec sec-type="etymology" id="SECID0ETNBK"><title>Etymology.</title><p>in reference to the holotype occurring on grasses (Poaceae)</p></tp:treatment-sec><tp:treatment-sec sec-type="Holotype" id="SECID0E5NBK"><title>Holotype.</title><p><abbrev xmlns:xlink="http://www.w3.org/1999/xlink" content-type="institution" xlink:title="Kunming Institute of Botany Academia Sinica" id="ABBRID0EEOBK" xlink:type="simple">HKAS</abbrev> 128741.</p></tp:treatment-sec><tp:treatment-sec sec-type="description" id="SECID0EJOBK"><title>Description.</title><p>Saprobic on decaying stem of <italic><tp:taxon-name><tp:taxon-name-part taxon-name-part-type="genus" reg="Dactylis">Dactylis</tp:taxon-name-part><tp:taxon-name-part taxon-name-part-type="species" reg="glomerata">glomerata</tp:taxon-name-part></tp:taxon-name></italic> (<tp:taxon-name><tp:taxon-name-part taxon-name-part-type="family">Poaceae</tp:taxon-name-part></tp:taxon-name>). <bold><italic>Sexual morph</italic></bold>: Undetermined. <bold><italic>Asexual morph</italic>: <italic>Conidiomata</italic></bold> 60–75 μm high × 90–100 μm diam. (x– = 70 × 97 μm, n = 15), flattened, solitary, immersed in the epidermis of the host, globose to subglobose, brown to black spots. <bold><italic>Conidiomatal wall</italic></bold> 5.5–13 µm wide (x– = 9.5 μm, n = 25), thin wall, 1–4 layered, composed of pale brown cells of textura angularis, with inner layer comprising hyaline cells. <bold><italic>Conidiogenous cells</italic></bold> (4.1–)4–7.7(–9.1) × (4–)4.3–5.7(5.5) μm (x– = 5.9 ± 1.82 × 5 ± 0.70 μm, n = 25), hyaline, globose to subglobose, smooth-walled. <bold><italic>Conidia</italic></bold> (30–)33–39(–41) × (4.3–)5–6(–6.7) μm (x– = 36 ± 3.23 × 5.5 ± 0.56 μm, n = 35), phragmosporous, initially hyaline, becoming pale yellowish at maturity, 7-septate, cylindrical to subcylindrical, straight or slightly curved, smooth-walled, rounded at apex, slightly truncate at base, guttulate.</p><fig id="F4" position="float" orientation="portrait"><object-id xmlns:xlink="http://www.w3.org/1999/xlink" content-type="doi" xlink:type="simple">10.3897/mycokeys.109.134136.figure4</object-id><object-id xmlns:xlink="http://www.w3.org/1999/xlink" content-type="arpha" xlink:type="simple">0C24563D-7A35-5922-97B7-D98616E45D0F</object-id><label>Figure 4.</label><caption><p>Asexual morph of <italic><tp:taxon-name><tp:taxon-name-part taxon-name-part-type="genus" reg="Phaeoseptoriella">Phaeoseptoriella</tp:taxon-name-part><tp:taxon-name-part taxon-name-part-type="species" reg="poaceicola">poaceicola</tp:taxon-name-part></tp:taxon-name></italic> (<abbrev xmlns:xlink="http://www.w3.org/1999/xlink" content-type="institution" xlink:title="Kunming Institute of Botany Academia Sinica" id="ABBRID0EVQBK" xlink:type="simple">HKAS</abbrev> 128741, holotype) on a dead stalk of <italic><tp:taxon-name><tp:taxon-name-part taxon-name-part-type="genus" reg="Dactylis">Dactylis</tp:taxon-name-part><tp:taxon-name-part taxon-name-part-type="species" reg="glomerata">glomerata</tp:taxon-name-part></tp:taxon-name></italic><bold>a, b</bold> conidiomata on the host <bold>c, d</bold> vertical section of conidiomata <bold>e</bold> conidioma wall <bold>i</bold> conidiogenous cell arise from the wall and develop conidium <bold>f–h, j</bold> conidia <bold>k</bold> germinating conidium <bold>l</bold> cultures on PDA from above <bold>m</bold> cultures on PDA from the reverse. Scale bars: 30 μm (<bold>c</bold>); 20 μm (<bold>d, e, k</bold>); 10 μm (<bold>f–h, j</bold>); 5 μm (<bold>i</bold>).</p></caption><graphic xmlns:xlink="http://www.w3.org/1999/xlink" xlink:href="mycokeys-109-239-g004.jpg" position="float" orientation="portrait" xlink:type="simple" id="oo_1151457.jpg"><uri content-type="original_file" xlink:type="simple">https://binary.pensoft.net/fig/1151457</uri></graphic></fig></tp:treatment-sec><tp:treatment-sec sec-type="description" id="SECID0EUSBK"><title>Culture characteristics.</title><p>Colonies on PDA, reaching 10–20 mm diam., after three weeks at 25–27 °C, with irregular, floccose, raised, white from the above and in reverse yellow.</p></tp:treatment-sec><tp:treatment-sec sec-type="material" id="SECID0EZSBK"><title>Material examined.</title><p>China • Yunnan Province, Zhaotong City (<named-content xmlns:xlink="http://www.w3.org/1999/xlink" content-type="dwc:verbatimCoordinates" xlink:type="simple"><named-content content-type="geo-json" specific-use="{&#34;type&#34;:&#34;Point&#34;,&#34;coordinates&#34;:[103.618056,27.643611]}" id="NCID0ECTBK" xlink:type="simple">27°38'37"N, 103°37'5"E</named-content></named-content>), on decaying stem of <italic><tp:taxon-name><tp:taxon-name-part taxon-name-part-type="genus" reg="Dactylis">Dactylis</tp:taxon-name-part><tp:taxon-name-part taxon-name-part-type="species" reg="glomerata">glomerata</tp:taxon-name-part></tp:taxon-name></italic> (<tp:taxon-name><tp:taxon-name-part taxon-name-part-type="family">Poaceae</tp:taxon-name-part></tp:taxon-name>), 25 September 2022, Ying Gao, LG7A (<abbrev xmlns:xlink="http://www.w3.org/1999/xlink" content-type="institution" xlink:title="Kunming Institute of Botany Academia Sinica" id="ABBRID0EXTBK" xlink:type="simple">HKAS</abbrev> 128741, holotype), ex-type (<abbrev xmlns:xlink="http://www.w3.org/1999/xlink" content-type="institution" xlink:title="China General Microbiological Culture Collection Center" id="ABBRID0E3TBK" xlink:type="simple">CGMCC</abbrev> 3.24561) • <italic>ibid.</italic> LG7B (<abbrev xmlns:xlink="http://www.w3.org/1999/xlink" content-type="institution" xlink:title="Kunming Institute of Botany Academia Sinica" id="ABBRID0EDUBK" xlink:type="simple">HKAS</abbrev> 128742, paratype), ex-paratype (<abbrev xmlns:xlink="http://www.w3.org/1999/xlink" content-type="institution" xlink:title="China General Microbiological Culture Collection Center" id="ABBRID0EIUBK" xlink:type="simple">CGMCC</abbrev> 3.24562). <italic>ibid.</italic> • China, Yunnan Province, Zhaotong City, (<named-content xmlns:xlink="http://www.w3.org/1999/xlink" content-type="dwc:verbatimCoordinates" xlink:type="simple"><named-content content-type="geo-json" specific-use="{&#34;type&#34;:&#34;Point&#34;,&#34;coordinates&#34;:[103.321111,27.442778]}" id="NCID0ESUBK" xlink:type="simple">27°26'34"N,103°19'16"E</named-content></named-content>), on decaying stems of <italic><tp:taxon-name><tp:taxon-name-part taxon-name-part-type="genus" reg="Anaphalis">Anaphalis</tp:taxon-name-part><tp:taxon-name-part taxon-name-part-type="species" reg="tenuisissima">tenuisissima</tp:taxon-name-part></tp:taxon-name></italic>, 20 August 2021, Ying Gao, living cultures: ZY356B (<abbrev xmlns:xlink="http://www.w3.org/1999/xlink" content-type="institution" xlink:title="China General Microbiological Culture Collection Center" id="ABBRID0ECVBK" xlink:type="simple">CGMCC</abbrev> 3.25058), ZY359A (<abbrev xmlns:xlink="http://www.w3.org/1999/xlink" content-type="institution" xlink:title="China General Microbiological Culture Collection Center" id="ABBRID0EHVBK" xlink:type="simple">CGMCC</abbrev> 3.25059), ZY359B (<abbrev xmlns:xlink="http://www.w3.org/1999/xlink" content-type="institution" xlink:title="China General Microbiological Culture Collection Center" id="ABBRID0EMVBK" xlink:type="simple">CGMCC</abbrev> 3.25060).</p></tp:treatment-sec><tp:treatment-sec sec-type="notes" id="SECID0ERVBK"><title>Note.</title><p><italic><tp:taxon-name><tp:taxon-name-part taxon-name-part-type="genus" reg="Phaeoseptoriella">Phaeoseptoriella</tp:taxon-name-part><tp:taxon-name-part taxon-name-part-type="species" reg="poaceicola">poaceicola</tp:taxon-name-part></tp:taxon-name></italic> is introduced as a new species based on morphology and phylogenetic analysis of combined SSU, LSU, ITS, <italic>tef1-α</italic>, and <italic>rpb2</italic> datasets. Our strains of <italic><tp:taxon-name><tp:taxon-name-part taxon-name-part-type="genus" reg="Phaeoseptoriella">Phaeoseptoriella</tp:taxon-name-part><tp:taxon-name-part taxon-name-part-type="species" reg="poaceicola">poaceicola</tp:taxon-name-part></tp:taxon-name></italic> (<abbrev xmlns:xlink="http://www.w3.org/1999/xlink" content-type="institution" xlink:title="China General Microbiological Culture Collection Center" id="ABBRID0ERWBK" xlink:type="simple">CGMCC</abbrev> 3.24561, <abbrev xmlns:xlink="http://www.w3.org/1999/xlink" content-type="institution" xlink:title="China General Microbiological Culture Collection Center" id="ABBRID0EWWBK" xlink:type="simple">CGMCC</abbrev> 3.24561, <abbrev xmlns:xlink="http://www.w3.org/1999/xlink" content-type="institution" xlink:title="China General Microbiological Culture Collection Center" id="ABBRID0E2WBK" xlink:type="simple">CGMCC</abbrev> 3.25058, <abbrev xmlns:xlink="http://www.w3.org/1999/xlink" content-type="institution" xlink:title="China General Microbiological Culture Collection Center" id="ABBRID0EAXBK" xlink:type="simple">CGMCC</abbrev> 3.25059, and <abbrev xmlns:xlink="http://www.w3.org/1999/xlink" content-type="institution" xlink:title="China General Microbiological Culture Collection Center" id="ABBRID0EFXBK" xlink:type="simple">CGMCC</abbrev> 3.25060) distinct clade (100% <abbrev xmlns:xlink="http://www.w3.org/1999/xlink" xlink:title="maximum likelihood" id="ABBRID0EKXBK" xlink:type="simple">ML</abbrev>, 1.00 <abbrev xmlns:xlink="http://www.w3.org/1999/xlink" xlink:title="posterior probabilities" id="ABBRID0EOXBK" xlink:type="simple">PP</abbrev>, Clade C, Fig. <xref ref-type="fig" rid="F1">1</xref>). The ITS pairwise nucleotide comparison of our isolate <italic><tp:taxon-name><tp:taxon-name-part taxon-name-part-type="genus" reg="Phaeoseptoriella">Phaeoseptoriella</tp:taxon-name-part><tp:taxon-name-part taxon-name-part-type="species" reg="poaceicola">poaceicola</tp:taxon-name-part></tp:taxon-name></italic> (<abbrev xmlns:xlink="http://www.w3.org/1999/xlink" content-type="institution" xlink:title="China General Microbiological Culture Collection Center" id="ABBRID0EBYBK" xlink:type="simple">CGMCC</abbrev> 3.24561) with <italic><tp:taxon-name><tp:taxon-name-part taxon-name-part-type="genus" reg="Phaeoseptoriella">Phaeoseptoriella</tp:taxon-name-part><tp:taxon-name-part taxon-name-part-type="species" reg="edithcowaniae">edithcowaniae</tp:taxon-name-part></tp:taxon-name></italic> (<ext-link xmlns:xlink="http://www.w3.org/1999/xlink" ext-link-type="gen" xlink:href="PP707905" xlink:type="simple">PP707905</ext-link>), <italic><tp:taxon-name><tp:taxon-name-part taxon-name-part-type="genus" reg="Phaeoseptoriella">Ph.</tp:taxon-name-part><tp:taxon-name-part taxon-name-part-type="species" reg="emmelinepankhurstiae">emmelinepankhurstiae</tp:taxon-name-part></tp:taxon-name></italic> (<ext-link xmlns:xlink="http://www.w3.org/1999/xlink" ext-link-type="gen" xlink:href="OR673891" xlink:type="simple">OR673891</ext-link>), <italic><tp:taxon-name><tp:taxon-name-part taxon-name-part-type="genus" reg="Phaeoseptoriella">Ph.</tp:taxon-name-part><tp:taxon-name-part taxon-name-part-type="species" reg="vidagoldsteiniae">vidagoldsteiniae</tp:taxon-name-part></tp:taxon-name></italic> (<ext-link xmlns:xlink="http://www.w3.org/1999/xlink" ext-link-type="gen" xlink:href="OR673892" xlink:type="simple">OR673892</ext-link>), <italic><tp:taxon-name><tp:taxon-name-part taxon-name-part-type="genus" reg="Phaeoseptoriella">Ph.</tp:taxon-name-part><tp:taxon-name-part taxon-name-part-type="species" reg="zeae">zeae</tp:taxon-name-part></tp:taxon-name></italic> (<ext-link xmlns:xlink="http://www.w3.org/1999/xlink" ext-link-type="gen" xlink:href="NR_163371" xlink:type="simple">NR_163371</ext-link>) showed 123/601 bp, 83/537 bp, 81/537 bp, 88/534 bp, differences (20.47%, with 37 gaps; 15.46%, with 27 gaps; 15.08%, with 25 gaps; 16.48%, with 28 gaps), respectively. Our isolate differs from <italic><tp:taxon-name><tp:taxon-name-part taxon-name-part-type="genus" reg="Phaeoseptoriella">Ph.</tp:taxon-name-part><tp:taxon-name-part taxon-name-part-type="species" reg="edithcowaniae">edithcowaniae</tp:taxon-name-part></tp:taxon-name></italic> (<ext-link xmlns:xlink="http://www.w3.org/1999/xlink" ext-link-type="gen" xlink:href="PP708933" xlink:type="simple">PP708933</ext-link>) and <italic><tp:taxon-name><tp:taxon-name-part taxon-name-part-type="genus" reg="Phaeoseptoriella">Ph.</tp:taxon-name-part><tp:taxon-name-part taxon-name-part-type="species" reg="zeae">zeae</tp:taxon-name-part></tp:taxon-name></italic> (<ext-link xmlns:xlink="http://www.w3.org/1999/xlink" ext-link-type="gen" xlink:href="NG_067869" xlink:type="simple">NG_067869</ext-link>) in 13/836 bp and 4/836 (1.56% and 0.48% without gaps) in the LSU regions, respectively. It differs from <italic><tp:taxon-name><tp:taxon-name-part taxon-name-part-type="genus" reg="Phaeoseptoriella">Ph.</tp:taxon-name-part><tp:taxon-name-part taxon-name-part-type="species" reg="zeae">zeae</tp:taxon-name-part></tp:taxon-name></italic> (<ext-link xmlns:xlink="http://www.w3.org/1999/xlink" ext-link-type="gen" xlink:href="MK442674" xlink:type="simple">MK442674</ext-link>) in 130/878 bp (14.81%, without gaps) in the <italic>rpb2</italic> regions, SSU and <italic>tef1-α</italic> of other <italic><tp:taxon-name><tp:taxon-name-part taxon-name-part-type="genus" reg="Parastagonospora">Parastagonospora</tp:taxon-name-part></tp:taxon-name></italic> species were not provided. <italic><tp:taxon-name><tp:taxon-name-part taxon-name-part-type="genus" reg="Phaeoseptoriella">Phaeoseptoriella</tp:taxon-name-part></tp:taxon-name></italic> only included four species, however, <italic><tp:taxon-name><tp:taxon-name-part taxon-name-part-type="genus" reg="Phaeoseptoriella">Ph.</tp:taxon-name-part><tp:taxon-name-part taxon-name-part-type="species" reg="emmelinepankhurstiae">emmelinepankhurstiae</tp:taxon-name-part></tp:taxon-name></italic>, <italic><tp:taxon-name><tp:taxon-name-part taxon-name-part-type="genus" reg="Phaeoseptoriella">Ph.</tp:taxon-name-part><tp:taxon-name-part taxon-name-part-type="species" reg="edithcowaniae">edithcowaniae</tp:taxon-name-part></tp:taxon-name></italic>, and <italic><tp:taxon-name><tp:taxon-name-part taxon-name-part-type="genus" reg="Phaeoseptoriella">Ph.</tp:taxon-name-part><tp:taxon-name-part taxon-name-part-type="species" reg="eidagoldsteiniae">eidagoldsteiniae</tp:taxon-name-part></tp:taxon-name></italic> have not provided with morphological analyses (<xref ref-type="bibr" rid="B60">Tan and Shivas 2023</xref>, <xref ref-type="bibr" rid="B61">2024</xref>). <italic><tp:taxon-name><tp:taxon-name-part taxon-name-part-type="genus" reg="Phaeoseptoriella">Phaeoseptoriella</tp:taxon-name-part><tp:taxon-name-part taxon-name-part-type="species" reg="poaceicola">poaceicola</tp:taxon-name-part></tp:taxon-name></italic> differs from <italic><tp:taxon-name><tp:taxon-name-part taxon-name-part-type="genus" reg="Phaeoseptoriella">Ph.</tp:taxon-name-part><tp:taxon-name-part taxon-name-part-type="species" reg="zeae">zeae</tp:taxon-name-part></tp:taxon-name></italic> in comparatively smaller conidiomata (90–100 μm diam. vs. 200–250 μm diam.), conidiogenous cells (hyaline, globose to subglobose vs. pale brown, ampulliform to doliiform), bigger conidia (30–41 μm long, 4–7 μm wide, cylindrical to subcylindrical, 7-septate, vs. 14–23 μm long, 3–4 μm wide, fusoid-ellipsoid, 3-septate) (<xref ref-type="bibr" rid="B11">Crous et al. 2019</xref>). Based on the guidelines for a polyphasic approach recommended for species boundary delimitation (<xref ref-type="bibr" rid="B8">Chethana et al. 2021</xref>; <xref ref-type="bibr" rid="B40">Maharachchikumbura et al. 2021</xref>), we introduce <italic><tp:taxon-name><tp:taxon-name-part taxon-name-part-type="genus" reg="Phaeoseptoriella">Phaeoseptoriella</tp:taxon-name-part><tp:taxon-name-part taxon-name-part-type="species" reg="poaceicola">poaceicola</tp:taxon-name-part></tp:taxon-name></italic> as a novel taxon.</p></tp:treatment-sec><tp:treatment-sec><!--Section generated to contain objects referenced in tp:taxon-treatment.--><fig id="F1" position="float" orientation="portrait"><object-id xmlns:xlink="http://www.w3.org/1999/xlink" content-type="doi" xlink:type="simple">10.3897/mycokeys.109.134136.figure1</object-id><object-id xmlns:xlink="http://www.w3.org/1999/xlink" content-type="arpha" xlink:type="simple">A1A2818F-1CE5-52F1-B6B5-3184214F6AB7</object-id><label>Figure 1.</label><caption><p>Phylogenetic tree obtained from combined SSU, LSU, ITS, <italic>tef1-α</italic>, and <italic>rpb2</italic> sequence data. The tree is rooted with <italic><tp:taxon-name><tp:taxon-name-part taxon-name-part-type="genus" reg="Quixadomyces">Quixadomyces</tp:taxon-name-part><tp:taxon-name-part taxon-name-part-type="species" reg="hongheensis">hongheensis</tp:taxon-name-part></tp:taxon-name></italic> (<abbrev xmlns:xlink="http://www.w3.org/1999/xlink" content-type="institution" xlink:title="Kunming Institute of Botany Academia Sinica" id="ABBRID0E4LDI" xlink:type="simple">HKAS</abbrev> 112346 and KUMCC 20-0215). Bootstrap support values for <abbrev xmlns:xlink="http://www.w3.org/1999/xlink" xlink:title="maximum likelihood" id="ABBRID0ECMDI" xlink:type="simple">ML</abbrev> equal to or greater than 60% and the Bayesian posterior probabilities equal to or higher than 0.95 <abbrev xmlns:xlink="http://www.w3.org/1999/xlink" xlink:title="posterior probabilities" id="ABBRID0EGMDI" xlink:type="simple">PP</abbrev> are indicated above the nodes as <abbrev xmlns:xlink="http://www.w3.org/1999/xlink" xlink:title="maximum likelihood" id="ABBRID0EKMDI" xlink:type="simple">ML</abbrev>/<abbrev xmlns:xlink="http://www.w3.org/1999/xlink" xlink:title="posterior probabilities" id="ABBRID0EOMDI" xlink:type="simple">PP</abbrev>. Ex-type strains are indicated in bold, and the new isolates are highlighted in blue.</p></caption><graphic xmlns:xlink="http://www.w3.org/1999/xlink" xlink:href="mycokeys-109-239-g001.jpg" position="float" orientation="portrait" xlink:type="simple" id="oo_1151454.jpg"><uri content-type="original_file" xlink:type="simple">https://binary.pensoft.net/fig/1151454</uri></graphic></fig></tp:treatment-sec><ref-list><ref id="B60"><mixed-citation xmlns:xlink="http://www.w3.org/1999/xlink" xlink:type="simple"><person-group><name name-style="western"><surname>Tan</surname><given-names>YP</given-names></name><name name-style="western"><surname>Shivas</surname><given-names>RG</given-names></name></person-group> (<year>2023</year>) <article-title>Nomenclatural novelties.</article-title><source>Index of Australian <tp:taxon-name><tp:taxon-name-part taxon-name-part-type="kingdom">Fungi</tp:taxon-name-part></tp:taxon-name></source><volume>19</volume>: <fpage>1</fpage>–<lpage>10</lpage>. <ext-link xlink:href="https://zenodo.org/records/10005579" ext-link-type="uri" xlink:type="simple">https://zenodo.org/records/10005579</ext-link></mixed-citation></ref><ref id="B61"><mixed-citation xmlns:xlink="http://www.w3.org/1999/xlink" xlink:type="simple"><person-group><name name-style="western"><surname>Tan</surname><given-names>YP</given-names></name><name name-style="western"><surname>Shivas</surname><given-names>RG</given-names></name></person-group> (<year>2024</year>) <article-title>Nomenclatural novelties.</article-title><source>Index of Australian <tp:taxon-name><tp:taxon-name-part taxon-name-part-type="kingdom">Fungi</tp:taxon-name-part></tp:taxon-name></source><volume>35</volume>: <fpage>1</fpage>–<lpage>17</lpage>. <ext-link xlink:href="https://zenodo.org/records/11103536" ext-link-type="uri" xlink:type="simple">https://zenodo.org/records/11103536</ext-link></mixed-citation></ref><ref id="B11"><mixed-citation xmlns:xlink="http://www.w3.org/1999/xlink" xlink:type="simple"><person-group><name name-style="western"><surname>Crous</surname><given-names>PW</given-names></name><name name-style="western"><surname>Schumacher</surname><given-names>RK</given-names></name><name name-style="western"><surname>Akulov</surname><given-names>A</given-names></name><name name-style="western"><surname>Thangavel</surname><given-names>R</given-names></name><name name-style="western"><surname>Hernández-Restrepo</surname><given-names>M</given-names></name><name name-style="western"><surname>Carnegie</surname><given-names>AJ</given-names></name><name name-style="western"><surname>Cheewangkoon</surname><given-names>R</given-names></name><name name-style="western"><surname>Wingfield</surname><given-names>MJ</given-names></name><name name-style="western"><surname>Summerell</surname><given-names>BA</given-names></name><name name-style="western"><surname>Quaedvlieg</surname><given-names>W</given-names></name><name name-style="western"><surname>Coutinho</surname><given-names>TA</given-names></name><name name-style="western"><surname>Roux</surname><given-names>J</given-names></name><name name-style="western"><surname>Wood</surname><given-names>AR</given-names></name><name name-style="western"><surname>Giraldo</surname><given-names>A</given-names></name><name name-style="western"><surname>Groenewald</surname><given-names>JZ</given-names></name></person-group> (<year>2019</year>) <article-title>New and Interesting <tp:taxon-name><tp:taxon-name-part taxon-name-part-type="kingdom">Fungi</tp:taxon-name-part></tp:taxon-name>. 2.</article-title><source>Fungal Systematics and Evolution</source><volume>3</volume>(<issue>1</issue>): <fpage>57</fpage>–<lpage>134</lpage>. <ext-link xlink:href="10.3114/fuse.2019.03.06" ext-link-type="doi" xlink:type="simple">https://doi.org/10.3114/fuse.2019.03.06</ext-link></mixed-citation></ref><ref id="B8"><mixed-citation xmlns:xlink="http://www.w3.org/1999/xlink" xlink:type="simple"><person-group><name name-style="western"><surname>Chethana</surname><given-names>KT</given-names></name><name name-style="western"><surname>Manawasinghe</surname><given-names>IS</given-names></name><name name-style="western"><surname>Hurdeal</surname><given-names>VG</given-names></name><name name-style="western"><surname>Bhunjun</surname><given-names>CS</given-names></name><name name-style="western"><surname>Appadoo</surname><given-names>MA</given-names></name><name name-style="western"><surname>Gentekaki</surname><given-names>E</given-names></name><name name-style="western"><surname>Raspé</surname><given-names>O</given-names></name><name name-style="western"><surname>Promputtha</surname><given-names>I</given-names></name><name name-style="western"><surname>Hyde</surname><given-names>KD</given-names></name></person-group> (<year>2021</year>) What are fungal species and how to delineate them? Fungal Diversity 109(1): 1–25. <ext-link xlink:href="10.1007/s13225-021-00483-9" ext-link-type="doi" xlink:type="simple">https://doi.org/10.1007/s13225-021-00483-9</ext-link></mixed-citation></ref><ref id="B40"><mixed-citation xmlns:xlink="http://www.w3.org/1999/xlink" xlink:type="simple"><person-group><name name-style="western"><surname>Maharachchikumbura</surname><given-names>SS</given-names></name><name name-style="western"><surname>Chen</surname><given-names>Y</given-names></name><name name-style="western"><surname>Ariyawansa</surname><given-names>HA</given-names></name><name name-style="western"><surname>Hyde</surname><given-names>KD</given-names></name><name name-style="western"><surname>Haelewaters</surname><given-names>D</given-names></name><name name-style="western"><surname>Perera</surname><given-names>RH</given-names></name><name name-style="western"><surname>Samarakoon</surname><given-names>MC</given-names></name><name name-style="western"><surname>Wanasinghe</surname><given-names>DN</given-names></name><name name-style="western"><surname>Bustamante</surname><given-names>DE</given-names></name><name name-style="western"><surname>Liu</surname><given-names>JK</given-names></name><name name-style="western"><surname>Lawrence</surname><given-names>DP</given-names></name><name name-style="western"><surname>Cheewangkoon</surname><given-names>R</given-names></name><name name-style="western"><surname>Stadler</surname><given-names>M</given-names></name></person-group> (<year>2021</year>) <article-title>Integrative approaches for species delimitation in <tp:taxon-name><tp:taxon-name-part taxon-name-part-type="phylum">Ascomycota</tp:taxon-name-part></tp:taxon-name>.</article-title><source>Fungal Diversity</source><volume>109</volume>(<issue>1</issue>): <fpage>155</fpage>–<lpage>179</lpage>. <ext-link xlink:href="10.1007/s13225-021-00486-6" ext-link-type="doi" xlink:type="simple">https://doi.org/10.1007/s13225-021-00486-6</ext-link></mixed-citation></ref></ref-list></tp:taxon-treatment>
